# Supplementary material for: Investigation of a mouse model of Prader-Willi Syndrome with combined disruption of Necdin and Magel2
Source: JCI Insight. 2025 Mar 6;10(8):e185159. doi: 10.1172/jci.insight.185159 (PMC12016932; doi:10.1172/jci.insight.185159)
Supplement: Supporting data values [file jciinsight-10-185159-s246.xlsx]

## Sheet: Fig 1
1 D	Ratio Necdin/Gapdh/Actin
	WT M	Magel2 KO M	WT F	Magel2 KO F
	3.225	4.067	1.638	2.113
	2.253	3.892	1.555	2.315
	1.429	3.934	1.567	2.338
	1.699	4.379		2.519
	2.059		1.579	3.073
	1.784	2.857	1.862	2.683
	1.953	1.945	1.546	2.83
	1.749	2.534
	Ratio Magel2/Gapdh/Actin
	WT M	Necdin KO M	WT F	Necdin KO F
	0.0234	0.0387	0.0323	0.0318
	0.0196	0.0458	0.0235	0.0448
	0.0221	0.032	0.029	0.0392
	0.029	0.0438	0.0239	0.0392
		0.025

## Sheet: Fig2
2 D		-ΔΔCT
		WT M				Del Ndn-Magel2
	snord115	0.81824	0.912329	0.819923	1.63378	0.666262	0.770344	1.01634
	snord116	0.860931	1.21428	0.969562	0.986593	0.798353	0.995479	1.10213
	mkrn3	1.10524	0.845715	0.829685	1.28946	0.892808	0.922889	0.830746
	snurf/snrpn	1.28419	1.55746	0.342907	1.45807	1.44148	1.0864	1.51023
	magel2	0.992416	1.47523	0.913928	0.747368	0.0101137	0.0143554	0.0165225
	necdin	1.05095	1.14693	0.763312	1.08687	0.0015286	0.00372527	0.00229969
2 E
		-ΔΔCT
		WT F				Del Ndn-Magel2 F
	snord115	1.03143	0.862544	1.16174	0.967547	1.07241	0.955259	1.375	0.538673	0.65607	1.15675
	snord116	1.03835	0.860228	1.05736	1.05881	1.09062	0.96737	0.973832	0.736703	0.721413	0.527819
	mkrn3	1.09077	0.757046	1.21149	0.999592	0.833758	0.805121	1.19912	0.908353	0.84526	0.984708
	snurf/snrpn	1.02689	0.767394	1.12592	1.12707	0.839873	0.581881	0.800902	0.526597	0.531484	0.701058
	magel2	0.846412	1.04882	1.0422	1.08086	0.0685207	0.0383583	0.0282466	0.0229926	0.0211779	0.0160432
	necdin	1.23473	0.9104	0.890409	0.99909	0.00672209	0.0044977	0.00323788	0.00267861	0.00170638	0.00178847

## Sheet: Fig 3
3A	Righting response
	P4		P8		P9
	WT	KO	WT	KO	WT	KO
	40	60	10	17	9	11
	41	36	10	11	14	11
	14	45	11	14	11	18
	60	52	60	16	9	14
	45	60	21	27	9	13
	29	51	20	14	9	56
	60	48	25	20	10	14
	50	54	11	12	24	17
	51	48	21	45	21	60
	50	60	16	37	37	11
	38	60	14	15	10	8
	20	36	14	19	31	14
	24	48	48	11	19	11
	33	53	14	22	26	22
	28		14		11
	46		11		9
	46		13		9
	60		12		9
	22		11		8
	46		12		12
	34		10		13
	47		10		9
	42		14		8
	41		13		12
	18		10		11
	60		9		9
	49		18		18
3B	Rooting response
	P7		P12
	WT	KO	WT	KO
	3	2	1	2
	2	3	6	3
	4	2	5	6
	3	3	5	5
	3	6	6	5
	4	3	4	3
	0	3	4	4
	3	0	4	3
	3	3	1	4
	4	3	5	5
	4	0	5	6
	5	5	5	3
	3	3	3	3
	2	3	6	6
	5		4
	3		4
	4		6
	4		6
	6		6
	6		6
	3		5
	3		6
	5		6
	5		5
	3		6
	5		6
	3		6
3C	Paw position on the floor
		1 paw on the floor	2 paw on the floor	3 paw on the floor	4 paw on the floor
P5	WT	5	22	0	0
	KO	9	5	0	0
P6	WT	2	25	0	0
	KO	1	13	0	0
P9	WT	0	0	13	14
	KO	0	0	11	3
P10	WT	0	0	0	27
	KO	0	0	3	11
3D	Bar holding
	P11		P12
	WT	KO	WT	KO
	2	6	8	3
	3	6	5	2
	4	5	4	5
	4	6	2	4
	2	7	4	3
	3	3	4	2
	3	10	3	3
	5	1	7	7
	3	6	3	3
	5	2	3	6
	2	4	5	4
	6	9	6	8
	3	6	5	13
	2	5	4	6
	4		3
	7		3
	2		3
	3		3
	2		4
	4		4
	2		9
	2		8
	6		7
	4		8
	10		6
	3		11
	3		4
3E	Pulling up on the bar
		brings the bar back to him	bring back the bar to him and use his hind legs	stand up on the bar
P12	WT	10	15	2
	KO	1	13	0
P13	WT	2	19	6
	KO	1	10	3
P15	WT	0	12	15
	KO	0	12	2
3F	3 chamber test in adult males
	Sniffing time
	Hab Right WT			Soc S1 WT			Soc Empty WT			Hab Left KO			Hab Right KO			Soc S1 KO			Soc Empty KO			Hab Left WT
	17.28			96.16			14.32			57.92			82			110			89.2			28.4
	62.72			190.16			97.52			35.12			56.16			68.4			68.24			27.76
	24.24			118.64			57.28			52.8			16.64			76.88			17.28			29.04
	29.68			111.6			30.48			27.04			38.64			98.4			69.12			27.76
	26.8			122.48			53.12			27.52			33.36			106.64			29.6			49.76
	27.2			72.32			16			23.68			18.24			76.08			69.84			8.48
										34.24			5.36			64.32			39.52
	34			96.32			9.6			27.84			33.44			55.36			63.44			19.76
	19.84			71.36			4.8			24.96			30.08			106.72			70.64			38.56
	35.44			55.04			56.56			25.04			20.96			52.64			33.68			7.52
	25.28			87.76			29.12			28.64			19.04			92.24			65.52			16.88
										46.96			32.16			102.56			43.92
	Preference index
	WT Hab	KO Hab	WT Soc	KO Soc
	62.2	41.4	87	55.2
	54.5	76	67.4	81.6
	48.3	41.2	78.5	58.7
	65	45.2	69.7	78.3
	23.8	56.5	81.9	52.1
	36.8	45.4	90.9	46.6
	66	45.3	93.7	60.2
	17.5	54.4	49.3	61
	40	60.1	75.1	58.5

## Sheet: Fig 4
4-A	Body Weight (g)
	Time	WT																												Del Ndn-Magel2
	P1	1.31	1.37	1.61	1.31	1.35	1.38	1.32	1.38	1.22	1.33	1.23	1.24	1.34	1.41	1.3	1.59	1.34	1.17	1.4	1.21	1.46	1.21	1.39	1.25	1.58	1.63	1.48	1.44	1.2	1.46	1.25	1.15	1.14	1.12	1.16	1.07	1.14	1.03
	P2	1.56	1.52	1.89	1.37	1.43	1.51	1.42	1.5	1.36	1.45	1.43	1.39	1.54	1.61	1.5	1.71	1.51	1.31	1.56	1.34	1.66	1.22	1.38	1.22	2.01	2.02	1.86	1.6		1.7	1.46	1.36	1.34	1.19	1.23	1.11	1.22	1.2
	P3	1.91	1.94	2.28	1.58	1.74	1.76	1.67	1.73	1.59	1.7	1.74	1.77	1.85	1.97	1.81	1.99	1.82	1.59	1.87	1.6	1.97	1.38	1.51	1.4	2.39	2.5	2.25	1.95		2.07	1.72	1.63	1.63	1.38	1.46	1.31	1.44	1.48
	P4	2.32	2.31	2.69	2.07	2.19	2.15	2.04	2.1	1.97	2.01	2	2.03	2.16	2.3	2.06	2.41	2.23	1.91	2.23	1.99	2.38	1.68	1.92	1.76	3.01	3.06	2.8	2.5		2.52	2.1	1.92	1.97	1.73	1.8	1.57	1.65	1.68
	P5	2.79	2.86	3.3	2.47	2.64	2.45	2.22	2.46	2.21	2.41	2.41	2.49	2.62	2.76	2.58	2.84	2.66	2.99	2.65	2.24	2.75	2.08	2.45	2.22	3.71	3.8	3.59	2.96		3.07	2.52	2.32	2.36	2.09	2.13	1.87	1.93	2.01
	P15	7.38	6.72	7.72	7.38	6.68	6.52	6.13	6.44	5.91	6.1	5.94	6.11	6.25	6.19	6.07	6.52	6.52	5.8	6.2	6.08	6.26	8.54	9.23	8.97	9.44	8.72	8.82	7		6.6	5.34	5.09	5.46	6.6	5.97	5.14	5.23	5.1
4-B	Body length at P24 (cm)		Body length at P60 (cm)
	WT	Del Ndn-Magel2	WT	Del Ndn-Magel2
	7.9	6.5	9.6	9.4
	7.6	6.9	9.4	9.3
	7.5	6.8	9.4	9.5
	6.5	6.6	9	9.4
	7.4	7.3	9.8	9.1
	7	6.8	9.5	9.2
	6.9	7.5	9.5	9
	7		9.5	9.4
	7		9.5	9.3
	7.3			9.4
	7.2			9.4
				9.5
				9.7
4-C
	Body length at P24 (cm)		Body length at P24 (cm)
	WT	Del Ndn-Magel2	WT	Del Ndn-Magel2
	6.6	6.4	9	8.9
	6.8	6.4	8.4	8.7
	6.6	6.4	8.5	9
	6.5	6.6	8.5	8.9
	7.4	6.9	8.8	9.7
	7.3	7.3	8.5	9.2
	6.7	6.8	9.2	9
	7.5	7	9.5	8.4
	7.6	6.6	9.3	9.1
	7.7	6.4	9.2	8.3
			9.4	9.1
			9	9.2
			9	9.1
			9.1	9.1
				8.7
				8.9
4-D	Body weight (g)
	Time	WT																		Del Ndn-Magel2
	21	10.5	10.3	11	10.5	11	10.3	10.7									10	11.4	10.9	9.2	7.5	6.5								10.1
	28	16.9	16.6	17.3	17.1	16.2	13.6	16.8	18.5	14.3	15.3	11.7								13.8	11.4	10.9	11.9	11.3
	35	20.2	20.1	21.3	21.1	19.7	18.3	19.9	21.6	17.6	20.9	16					20.5	22.7	20.4	17.7	14.5	16	16.8	15.9						19.9
	42	22.3	21.7	21.3	23	21	21.3	20.7	23.7	20.9	25.6	22	22.8	24.7	20.9	25	23	25.1	21.7	19.1	17.6	18.4	21.8	21.2	23.3		19.9			22.3
	49	23.7	22.9	23.8	22.5	22.5	23.5	21.8			26	23.5	24.5	25.5	23.6	26.7	25.6	27.8	23.4	22	20.5	21.5	23.4	22.7	23.9	23.5	21.3	23.8	23.2	24.5
	56	25.5	23.9	24.9	25.6	23.5	24.9	22.8	25.9	24.6			24.4	26.3		27.6	27.2	29.6	25	23.8	23.4	23.4			24.6	24.8	22.1	26.3	25.5	26.2
	63	26.7	25.1	25.8	27.1	24.9	26.8	24.3	26.9	26	28.5	28.4	25.3	27.3						25.1	25.1	24.3	26.4	25.8	25.3	25.8	23.5	26.6	25.5
	70	27.3	25.4	26.1	28	25.3	26.3	24.3	27	26.9			26.6	27.9	28.3	29.6	28.7	31.3	26.1	25.7	26.1	25.2			26.5	27.3	24.5	27	26	28.1
	77	27.5	26.2	27	28	26	27.5	24.9	28.8	28.3			27.1	27.9	30.3	31	29.7	32	26.5	26.8	27.3	25.3			26.2	27.4	25.7	27	26.1	28.5
	84		27.4	28.1	27	26.1	29.3	24.8	30.3	29.43	30	31.1	28.4	28.8	31.3	31.9	30.7	33	27.5				28.5	26.2	27.5		27.5	28.3	26.8	29.3
	91	29.7							31.89	28.91	30.1	31.9	29	28.8	32.5	32.4	31	33	27.3	28	29.1	26.8	27.6	26.2	28		27.1	28.9	27.4	29.7
	98								32.4	29.7	30.5		29.1	29.3			31.43	34.68	28.36				27.2	25.8	27.7	29		29.2	28.8	30.03
	105	30.8	30.1	31.1	31.7	29.7	31	27.2	31.15	29.73					34.2	32.6	32	34.89	27.69	29.8	30.4	27.1					27.9	28.9	28.5	29.87
	112	31	30.5	31			31.9	27.1	32.06	31.81	30.9		30.4	30.7	35	32.1	31.8	34.2	28.1	29	29.7	26.9	27.9	27.7	28.8	28.3	28.2	28.9	28.8	29.7
	119	31.9	30.7	30.7	31.6	30.6	31.5	27.5	31.3	33.3			29.8	31.6	34.8	32.3	31.49	34.16	30.09	29	29.9	28.1			29.6	27.7	28	30	28.7	30.03
	126	31.8									32.3		29.3	30.7	34.8	32.7	31.81	34.21	31.84	29	30.2	28			29.3	28.4	28.7	29.88	28.96	30.48
	133			32	33.8	29.4					32.7		29.9	30.4	35.86	33.75	32.1	35.1	32.3			27.7			29.3	28.5	29.93	29.57	28.45	31.4
	140						31.3						30.93	31.52	36.2	35				29.6	32.5				31.04	28.82	29.51	30.1	28.7
	147										34.3		30.38	32.37	36.5	34.4									31.28	29.32	29.5	30.22	29.37
	154			32.4	31.3	32.7	32.3						30	32.7	37.51	34.95				30.1	31.5				30.2	29.9	30.01	30.17	28.38
	168			33.7	32.6	33.2	33.3						31.48	33.49	38.02	34.56									31.32	30.27	30.63	30.6	28.4
	175												32.47	34.77	38.5	33.5				29.8	31				31.68	30.64	30.4
4-E	Fat mass (%)
	Time	WT																		Del Ndn-Magel2
	21	14.873	6.288	7.641	7.183	7.699	6.409	6.924									3.75	6.727	5.615	16.322	14.237	5.541								4.077
	28	8.171	7.265	9.504	7.988	8.389	7.346	6.242	9.061	13.948	7.16	7.896								8.655	10.382	6.242	5.171	6.656
	35	6.924	6.611	9.066	8.673	7.984	5.727	7.648	11.113	8.964	9.217	8.302					6.057	6.436	7.622	6.495	7.972	6.212	7.821	8.06						6.119
	42	9.75	8.542	9.093	9.949	9.294	12.852	9.314	11.048	11.871	12.487	8.237	10.134	13.004	10.975	10.892	6.707	8.233	9.13	10.05	9.669	8.682	6.318	6.784	12.479		8.325			7.725
	49	10.733	11.543	11.406	12.135	10.655	14.21	10.601			11.446	8.627	11.47	13.627	12.737	12.164	10.546	9.322	11.768	9.351	7.45	7.775	6.662	7	10.62	9.46	9.942	8.796	8.097	8.825
	56	11.863	11.356	10.45	11.233	11.819	13.134	10.517	13.26	10.779			12.184	15.402		12.395	10.626	9.757	11.158	10.159	7.134	8.606			13.444	11.57	10.659	9.595	9.104	5.471
	63	13.066	10.557	12.384	9.122	12.622	13.884	12.969	12.553	12.499	13.612	9.832	11.126	14.268						10.3	9.439	7.861	8.234	7.425	12.12	12.42	8.88	8.523	8.881
	70	12.841	12.742	12.417	10.425	12.564	12.513	11.587	11.238	10.291			10.918	13.901	9.087	9.049	10.592	11.951	13.289	9.347	8.157	8.807			12.33	8.568	9.463	7.93	9.469	6.871
	77	13.325	13.19	12.007	9.638	12.324	13.235	10.783	12.391	12.956			11.745	13.572	10.593	7.395	9.304	11.839	12.089	12.724	8.218	8.459			10.293	7.173	8.574	9.192	10.889	6.884
	84		14.842	11.515	10.946	11.36	13.333	10.761	10.631	13.934	12.349	10.358	11.199	15.397	13.514	10.5	11.265	12.623	13.64				8.048	9.857	12.164		11.782	6.703	7.143	9.352
	91	14.42							7.189	9.711	13.967	12.364	12.157	15.724	14.716	10.397	8.785	12.905	11.922	10.924	9.596	8.737	10.097	8.859	11.098		11.096	6.558	7.69	8.724
	98								6.83	11.731	14.165		10.923	14.435			9.826	13.466	13.71				9.464	9.134	10.141	9.728		7.853	6.792	11.857
	105	14.449	16.48	14.576	9.319	13.668	17.203	12.513	6.467	8.107					14.685	12.637	8.163	14.573	11.502	13.034	11.712	6.995					11.914	7.277	7.878	10.014
	112	15.862	17.949	15.075	10.916	14.462	16.033	12.634	10.738	8.386	11.718		12.238	15.4	14.396	11.374	10.677	13.682	13.173	10.823	9.462	8.114	8.941	9.098	12.482	7.308	10.708	8.296	8.111	11.115
	119	16.794	19.345	14.262	9.565	15.721	16.583	12.878	11.284	6.497			11.846	16.18	15.537	14.37	8.547	11.911	15.222	10.934	8.838	6.57			13.857	7.935	10.943	10.429	7.125	11.224
	126	16.939									13.259		12.65	16.407	12.694	13.568	10.169	13.289	16.738	10.261	9.427	7.649			13.021	9.238	10.249	11.193	8.662	11.537
	133			14.845	9.198	14.46					16.377		12.691	13.926	16.721	12.743	12.077	14.946	17.174			7.35			13.791	11.156	13.161	8.213	7.95	12.463
	140						7.694						16.932	17.087	14.969	7.93				10.146	7.694				16.237	9.649	8.642	9.808	8.255
	147			19.202	16.295						17.076		12.842	16.281	14.121	9.04									14.855	6.657	8.708	10.786	9.817
	154					11.589	11.298						13.253	17.207	17.111	8.847				10.591	9.988				15.519	6.287	9.282	11.292	11.823
	168			19.754	10.532	19.764	12.207						14.356	17.814	16.512	11.593									16.475	7.416	7.264	12.492	10.057
	175												14.17	20.547	17.168	11.979				10.72	7.993				17.306	8.653	8.2
4-F	Lean mass (%)
	Time	WT																		Del Ndn-Magel2
	21	67.706	75.67	74.247	74.552	74.293	75.672	75.627									75.947	72.228	72.627	65.059	67.216	73.454								74.129
	28	74.847	75.073	74.624	74.733	74.628	77.971	75.131	74.477	68.642	75.232	72.49								74.793	73.095	76.679	75.863	74.366
	35	76.353	75.601	74.016	74.375	73.903	78.161	75.532	74.301	73.588	74.213	75.562					77.801	77.055	74.908	76.318	74.792	75.832	74.555	76.23						76.471
	42	74.343	74.144	78.362	73.649	73.544	70.485	73.721	72.669	71.104	70.273	75.302	72.632	69.782	71.309	71.256	76.871	75.32	73.748	73.491	73.652	75.676	76.319	76.815	69.865		73.231			75.507
	49	73.215	72.328	71.658	77.696	72.876	70.224	72.351			72.188	74.93	71.357	69.368	69.218	70.554	74.274	74.944	73.289	74.504	75.863	75.496	75.536	77.651	71.524	73.174	72.864	75.032	75.571	76.352
	56	72.269	70.84	72.129	72.007	71.337	71.435	72.143	69.473	72.794			70.74	67.496		70.951	72.09	74.43	71.898	73.815	76.419	74.491			69.853	71.433	72.407	73.885	74.822	77.432
	63	70.478	71.294	71.272	73.8	70	69.727	70.509	71.067	71.991	68.847	73.636	71.555	68.096						73.151	75.39	75.145	75.018	76.371	70.449	70.518	73.556	75.658	74.173
	70	71.042	70.747	71.22	73.458	70.11	71.711	71.186	71.797	73.113			72.517	69.001	73.843	73.958	72.48	71.703	69.898	74.661	75.313	74.362			70.952	72.775	73.706	75.864	74.194	77.138
	77	70.353	68.777	69.661	73.321	69.858	70.902	70.207	71.232	71.951			71.596	69.081	72.606	76.144	73.574	72.272	71.161	72.161	75.314	74.809			72.686	72.878	74.539	75.441	72.512	76.968
	84		67.448	70.259	72.038	70.805	69.664	71.43	70.97	70.024	70.374	73.447	71.187	68.093	69.936	73.76	73.617	71.127	70.196				75.049	74.231	71.019		70.953	76.642	75.499	75.564
	91	68.893							73.189	73.39	68.879	72.075	71.337	68.665	69.55	74.136	75.724	71.701	71.121	73.003	73.802	73.962	73.286	74.813	72.04		72.965	77.492	76.224	75.695
	98								77.314	72.388	67.924		72.079	68.463			73.564	70.163	69.042				74.274	75.454	73.251	73.295		76.57	76.682	72.677
	105	67.503	65.423	67.671	73.336	68.752	66.643	69.532	77.519	75.285					67.697	70.839	74.812	69.008	70.756	70.372	72.137	76.865					70.784	77.074	76.03	73.819
	112	68	64.282	67.671	72.179	67.821	66.446	70.155	73.785	75.185	70.78		70.135	68.42	67.823	71.95	74.225	69.863	70.255	73.047	74.462	76.132	74.056	75.142	70.753	74.607	72.083	75.979	74.811	73.104
	119	65.603	63.401	68.167	73.026	65.454	66.448	69.374	73.134	76.829			71.504	66.515	68.277	69.616	75.565	71.325	67.438	72.599	74.531	75.374			69.781	76.652	71.582	73.545	76.259	72.15
	126	65.946									69.891		70.263	66.975	69.061	69.335	74.281	70.96	66.907	72.697	74.385	75.699			69.348	74.895	73.239	72.885	75.107	72.015
	133			66.786	71.818	68.882					68.134		69.265	68.595	66.683	69.26	72.007	69.227	65.893			75.885			69.421	74.012	70.893	74.675	75.668	70.006
	140						75.076						66.575	65.656	67.349	73.669				72.61	65.112				67.167	74.05	73.84	74.443	76.594
	147			63.96	66.812						66.101		70.605	66.214	67.539	74.155									67.775	76.678	74.555	72.467	73.514
	154					73.187	72.792						71.339	65.582	65.411	74.698				74.024	74.196				67.873	77.343	74.02	72.741	72.076
	168			62.144	73.031	62.876	71.027						69.53	64.491	65.982	72.178									66.71	76.747	75.73	71.196	73.052
	175												68.644	62.135	65.003	71.932				73.046	75.813				65.832	75.914	74.714
4-G	Free body fluids (%)
	Time	WT																		Del Ndn-Magel2
	21	10.418	11.064	11.278	10.958	11.076	10.925	10.606									12.389	12.058	13.661	16.322	11.639	12.598								4.077
	28	11.112	10.137	10.719	11.066	11.124	11.966	10.799	9.998	10.582	11.138	11.511								8.655	11.235	12.753	11.594	11.098
	35	9.334	10.013	9.02	8.781	9.101	11.289	9.198	8.643	11.839	10.256	11.002					11.412	12.254	12.29	6.495	11.558	10.178	10.999	11.814						6.119
	42	8.569	8.625	8.412	7.781	8.77	8.165	8.128	8.38	9.655	7.586	9.298	8.031	7.092	8.041	8.609	8.708	9.47	8.813	10.05	10.489	8.811	9.277	9.139	7.872		10.007			7.725
	49	7.793	7.581	7.67	8.262	7.185	6.902	7.496			7.594	8.937	8.184	6.944	8.695	8.674	8.506	9.165	8.113	9.351	8.987	9.391	9.586	9.214	8.042	8.374	8.675	10.136	10.017	8.825
	56	7.258	7.625	6.936	6.756	6.995	7.841	7.336	7.889	8.747			8.075	8.114		7.748	8.133	8.153	7.448	10.159	9.417	8.869			8.018	7.813	9.436	9.442	8.452	5.471
	63	6.651	7.97	6.896	8.001	8.513	7.361	6.49	7.172	7.695	7.509	8.204	8.156	7.669						10.3	8.155	9.103	8.72	8.946	7.576	7.946	8.777	8.439	7.644
	70	6.965	7.105	7.344	8.32	7.008	6.934	7.285	7.238	8.906			8.289	7.628	8.813	9.684	8.056	8.15	7.293	9.347	9.245	9.198			7.766	10.145	8.026	9.345	7.974	6.871
	77	6.999	7.534	6.753	7.742	7.468	7.506	6.973	8.331	8.14			8.507	8.08	8.408	8.833	8.488	7.716	7.229	12.724	9.557	7.995			8.679	12.032	8.503	8.267	7.746	6.884
	84		8.273	7.219	8.027	8.236	7.883	7.871	9.446	7.884	7.261	7.936	7.357	6.981	8.133	8.108	7.913	7.701	6.915				8.353	8.047	7.345		8.396	10.739	8.688	7.905
	91	7.176							11.782	8.039	7.281	7.58	8.494	7.765	7.101	7.361	8.661	7.519	7.807	10.924	8.66	8.471	7.875	7.195	9.016		7.178	9.034	9.009	8.882
	98								9.232	7.343	7.477		7.85	7.057			7.785	7.69	7.3				7.355	7.668	7.413	8.305		8.823	9.377	7.03
	105	7.384	7.731	7.204	8.446	8.055	7.288	7.628	8.218	7.882					7.91	7.281	8.99	7.234	6.856	13.034	8.816	8.467					7.61	8.639	8.713	7.664
	112	7.295	7.714	7.803	7.239	7.417	7.537	7.136	7.86	8.91	8.171		7.359	6.656	8.51	7.217	7.763	7.278	7.003	10.823	7.843	7.483	8.889	8.644	7.583	10.002	7.993	8.062	8.41	6.854
	119	6.745	8.499	8.101	9.191	8.238	7.653	9.036	7.364	9.765			7.877	7.44	7.427	6.812	7.92	8.086	7.176	10.934	8.824	9.153			7.325	8.69	7.862	8.621	8.831	7.739
	126	7.984									7.517		7.613	7.253	9.669	8.014	7.459	6.653	7.386	10.261	8.541	9.389			7.685	8.032	8.642	7.995	8.571	7.478
	133			7.831	10.987	7.819					6.797		8.801	8.354	7.217	8.583	7.274	7.266	6.988			8.749			7.929	8.278	7.428	8.654	8.343	7.347
	140						10.002						6.72	6.687	8.331	10.22				10.146	8.611				6.464	8.265	8.482	7.59	7.988
	147			6.62	7.36						7.387		6.957	7.69	8.331	10.22									7.506	9.34	8.482	8.216	8.441
	154					7.59	7.555						7.471	7.254	8.851	9.134				10.591	8.56				7.497	9.496	8.508	7.155	7.149
	168			6.942	8.589	7.213	8.483						7.281	7.615	7.976	8.221									7.312	8.672	8.703	7.207	7.956
	175												7.366	7.333	8.239	7.924				10.72	8.7				7.492	8.559	8.541
4-H		Food intake (g/h)
		WT								Del Ndn-Magel2
	Dark Phase	1.62817	1.86472	1.85831	1.47607	2.46506	1.53182	1.39193	0.954042	1.43556	1.63769	1.37908	1.64028	1.57215	1.61865	1.97143	1.67025
	Light Phase	3.7162	3.88467	4.12316	3.18345	4.82136	2.88975	3.00162	2.07529	2.93887	3.25366	3.04393	3.33325	3.32763	3.29304	3.64837	3.38036
	Mean	2.67218	2.8747	2.99073	2.32976	3.64321	2.21078	2.19677	1.51467	2.18722	2.44568	2.21151	2.48676	2.44989	2.45585	2.8099	2.5253
4-I	Mean BAT temperature (°C)
	WT	Del Ndn-Magel2
	30.6143	30.68
	30.3	32.2833
	31	31.24
	31.3167	31.5571
	31.3143	29.5
	31.1833	30.6714
4-J	Max BAT temperature (°C)
	WT	Del Ndn-Magel2
	31.1429	31.12
	30.575	33.1333
	31.5143	31.88
	31.7833	32.1429
	31.6	29.975
	31.45	31.2286
4-K	Body weight (g)
	Time	WT																		Del Ndn-Magel2
	21	11.1	9.7	11	11.1	10.1	9.6	10.2	10.6											9.5	8.6	7.8	7.8	8.4	9.2
	28	15.6	14.1	12.4	15.3	13.6	13.3	14.2	14.6											12.8	13.3	12.2	11.8	14.9	13.3							13.5	13.3	10.7	12.1
	35	17.5	16.2	16.8	18.9	15.5	15.1	16.5	16.9	16.1				18.8	17.4	17.2				14.7	15.9	15.4	14.9	15.2	15.4	15.5				18.2	15.6	16.4	16.4	14.1	15.9
	42	17.8	17.3	18.4	18.1	16.7	15.7	16.6	17.1	18	19.6	19.4	18.7	18.9	17.8	18				15.3	16.6	16.8	15.8	15.8	16.4	17.2		19.9	16.4	18.4	16.7	17.4	17.5	17.3	18.1
	49	19.7	18.7	19.7	19.6	18	16.9	18	17.8	18.1	20	20.2	19.5	19.9	19	18.1	18.1	18.5		17	18.1	17.4	17.4	17	17.5	17.7	17.8	21	18.7	19.6	17.7	19.2	19.2	19.6	19.7
	56	20	19.7	19.4	20.3	18.8	18.1	18.7	18.9	18.3		20.9	19.9	19.4	19.2	19.2	19	18.5		18.3	19.3	19.1	17.5	18.1	18.7	18.5	18	20.7	17.5	19.7	18.2	19.3	19.2	20.5	19.7
	63	21	20.4	21.1	21.9	20.2	18.5	20.4	19.6			21	20.1	20.5	19.5	19.7	18.7	18.2		19	19.9	19.7	18.4	18.6	19.5	21.4		22	18.3	21	19.7	19.5	19.7	20.8	20.4
	70	20.9	21.2	20.8	22.7	20.3	18.6	19.5	21.1	20.5	21.8	22	21.3	21.2	19.5	20	19.4	18.8		19.5	20.4	19.6	18.7	19.1	20.1		20.4	21.9	19.2	20.6	19.4	20.7	20.8	22.4	20.9
	77	21.5	21.1	20.7	22.7	21	19.3	19.9	19.7	21.9		21.7		21.7	20.3	20.8	20.1	19.6		19.8	20.3	19.9	18.9	19.5	20.5	20.6		22.4	19.7	23.3	19.9	20.9	20.3	21.5	21.1
	84									21.9		22.4	22.7	21.8	21.2	21.5	20.3	19.8								21.2		22.8	20.5	22	20.5	21.17	20.9	22.26	21.84
	91	23.8	23.3	23	24.1	21.7	20	20.8	21.7	21.3	23.4	23	22.8	22	22	21.7	21.3	21		20.7	22.5	20.4	21.4	20.6	21.6	21.4	21.5	24.1	21.4	22.9	20.4	20.99	21.02	22.65	21.97
	98									21.8	25.4	23.8			22	22	21.9	20.7								21.6	21.7	24.4	21		20.2	21.8	22.4	23.8	22.4
	105	24.4	24.1	23.3	24.7	22.1	20.4	21.8		22.4			22.5	22.9	22	21.9	21.6	19.9		21	23.6	21.8	21.8	23	22.4	22.3				25.4	20.3	21.62	21.88	24.11	22.52
	112	24.4	24.2	23.7				21.6	22.2	22.1	23.9	24.9	23	22.2	22.2	21.8	22.2	20.5		21.6	23.6	22		21.4	23.7	21.2	22.2	26	21.3	23.3	20.8	22.48	22.58	23.95	22.73
	119	24.8	24	23.9	24.7	21.8	20.6	21.6	22.5		24.2	24.7	23.5	24	23.5	22.7	22.6	21.6		20.5	23.2	21.7	21.5	22.3	22.6	21.5	22.1	24	21.5	23.7	21.9	23.6	23.3	25.3	23
	126	25.4	23	23.2								24.6	23.5	25.8	26	23.5	23.2	21.8		20.8	23	21.2	21.8	21.8	23.1			25	22	24.2	22.7
	133					22.8		22.1	23.4	21.7	25.2	24.5	24.05	24.12	26.05	23.59	23.35	22.58								21.9	22.3	24.7	21.9	24.5	23.13
	140	25.3	23.5	23.9								25.95	23.44	23.95	24.77	23.09	22.81	22.13		21.2	23.5	21.9	22.1	22.5	22.7			26.06	22.3	26.61	23.47
	147									23.5	25.6	25.7	26.3	25.4	24.7	23.2	23.4	21.6								23.5	23.5	25.95	22.55	24.2	23.7
	154	25.7	24.5	24.1		23.4		22.2	23			25.6	23.71	24.72	24.77	22.98	23.12	21.46		21.5	25.4	22.5	22.4	22.5	23			26.4	22.6	23.92
	168					23.6		22.6	24.2			25.55	23.79	25.69	29.67	23.97	23.82	22.39										26.24	22.55	26.66	23.4
	175	27.4	26	25.3							22.4	25.9	24.3	23.8	25.8	24.1	23.8	21.9		22.4	25.5	22.7	23	23.9	25.5			27.9	23.3	27.3	23.3
4-L	Fat mass (%)
	Time	WT																		Del Ndn-Magel2
	21	17.013	14.36	16.653	7.387	7.248	7.458	8.417	7.867											13.306	13.489	15.349	17.659	14.935	12.601
	28	11.171	10.401	10.745	7.791	8.981	8.652	10.231	9.641											10.262	10.132	9.26	7.682	13.172	11.917							8.489	7.985	6.892	6.645
	35	7.939	7.965	12.06	9.574	10.337	11.907	9.99	10.992	9.071				10.308	11.357	11.085				7.543	8.68	7.515	7.623	8.956	8.973	8.935				7.705	11.156	10.411	10.225	9.838	7.387
	42	10.858	9.501	9.251	10.149	8.062	11.213	8.618	8.663	9.194		9.531	7.437	12.444	11.787	12.425				9.795	12.407	7.499	11.631	10.332	7.681	9.534		9.9	10.186	10.719	10.225	9.803	11.515	9.879	8.684
	49	8.521	9.296	9.564	10.393	9.057	12.144	11.39	10.659	11.525	12.974	10.573	8.776	13.051	10.756	10.668	11.087	11.88		7.72	6.929	7.978	12.646	10.438	8.46	8.988	10.783	8.517	9.354	10.015	8.903	9.033	11.678	9.505	11.485
	56	11.418	10.196	11.559	11.476	7.553	8.89	7.527	8.046	11.05	10.455	13.067	11.944	13.756	12.197	12.604	9.12	9.908		8.995	8.633	9.73	10.181	10.727	9.881	10.631	9.655	11.317	8.598	12.925	9.915	9.886	11.194	10.667	10.428
	63	12.517	11.567	11.375	12.077	11.934	11.535	11.537	11.115			11.918	8.459	11.214	8.969	11.726	13.206	12.066		11.823	9.171	10.041	11.427	12.935	8.928	13.859		10.604	9.241	11.047	10.135	9.272	11.795	11.023	10.452
	70	9.223	12.406	11.83	11.572	10.182	9.474	9.162	8.806	12.706	10.526	11.864	10.26	10.943	9.59	10.788	12.02	11.349		9.709	9.438	8.999	11.449	10.202	12.873		10.254	11.821	9.774	10.053	9.885	9.66	10.291	13.237	8.946
	77	10.456	11.002	11.781	9.916	9.975	12.181	10.43	9.37	14.233		9.679	11.069	9.087	10.277	13.209	9.612	11.72		7.933	12.059	8.804	9.449	9.72	12.045	10.253		12.083	7.912	11.791	9.663	8.485	7.917	9.856	8.781
	84									11.652		11.66	10.032	11.765	10.161	13.103	12.664	11.777								10.755		12.328	10.226	8.375	9.327	8.011	8.139	11.995	10.948
	91	14.617	12.85	11.785	11.424	8.022	10.494	10.861	10.772	11.675	14.061	12.552	10.483	10.778	11.465	12.963	13.101	11.047		10.034	12.262	11.026	13.18	12.279	12.833	10.84	7.45	12.468	9.51	8.684	10.244	9.177	10.531	10.362	9.103
	98									13.344	17.915	12.726			12.135	13.311	13.478	11.313								11.621	9.031	12.663	8.872		9.374	9.619	9.541	12.127	10.815
	105	14.01	11.154	10.654	13.305	10.042	10.504	9.188		13.304			10.442	13.488	10.492	9.967	12.979	8.548		9.32	11.46	8.284	12.219	13.336	11.463	11.94				13.641	8.102	8.657	9.922	13.772	8.708
	112	11.974	10.317	10.632					10.341	11.351	13.674	14.991	11.122	10.852	13.083	10.74	13.153	10.436		10.081	10.882	8.778		9.767	12.291	11.471	11.412	14.73	9.876	9.858	9.896	9.831	10.457	12.836	10.978
	119	12.512	11.357	10.395	14.102	8.956	10.071	9.375	10.619		13.986	13.82	10.759	12.616	12.579	12.772	13.113	12.836		8.596	10.039	9.104	10.087	12.892	13.293	9.69	9.605	13.25	11.126	7.601	12.765	9.174	13.055	15.429	11.303
	126	11.815	10.956	11.045								12.506	10.797	14.769	17.271	13.537	11.907	11.408		8.116	10.849	8.265	9.946	11.089	13.358			13.47	9.852	8.947	13.29
	133					9.752		9.356	10.77	11.188	15.104	12.906	12.499	11.232	18.246	14.154	14.207	12.5								12.91	10.628	11.933	9.078	12.681	13.302
	140	13.69	12.078	12.927								15.401	11.561	11.177	17.508	11.348	13.285	12.309		10.142	11.422	10.102	11.542	10.342	14.389			13.737	10.863	14.117	14.656
	147									14.348	18.781	15.535	9.328	14.06	17.03	12.06	13.359	10.26								13.923	12.437	13.151	9.407	9.808	15.024
	154	13.832	13.897	11.777		11.555		11.622	10.282			13.764	10.443	13.846	15.446	11.461	13.296	9.869		10.573	15.323	10.395	12.927	11.248	14.206			14.934	9.583	8.599
	168							10.748	11.862			14	12.656	14.181	13.569	13.806	13.251	10.642										14.268	10.489	13.274	13.202
	175	16.845	13.578	11.098		11.821						15.894	12.809	10.042	18.054	12.88	12.645	12.6		10.028	13.782	11.46	12.471	12.553	18.768			16.373	10.943	14.224	14.29
4-M	Lean mass (%)
	Time	WT																		Del Ndn-Magel2
	21	65.904	68.815	66.237	73.409	74.396	74.816	73.078	73.825											66.762	68.204	66.535	65.629	65.529	68.52
	28	71.292	72.722	72.216	73.692	73.424	73.188	72.032	72.31											73.604	72.946	74.711	76.398	69.728	71.814							74.167	73.565	74.966	76.789
	35	71.949	73.001	70.195	69.589	71.131	69.808	71.051	70.911	72.613			69.905	70.145	69.805					73.595	72.679	74.151	72.945	72.31	73.198	71.929				71.389	70.948	70.923	71.255	74.16	74.728
	42	72.134	71.729	71.165	71.162	72.363	70.026	73.208	72.557	69.823		70.137	68.134	69.41	67.894			71.843		71.677	68.998	73.024	70.335	70.915	73.288	70.288		69.024	70.377	69.082	71.297	71.029	68.96	71.803	71.259
	49	70.747	70.651	70.233	69.539	71.643	68.597	70.107	70.519	70.193	68.326	69.402	67.162	69.308	69.784	69.115	68.054	70.349		72.593	72.55	72.653	67.942	70.763	72.695	71.219	70.566	70.539	67.169	70.034	71.123	71.891	68.501	71.032	69.886
	56	69.821	70.728	70.283	70.102	72.258	69.969	72.65	71.316	70.273	69.838	67.704	67.467	69.186	68.361	70.603	70.251	69.743		70.335	70.532	70.49	70.473	70.297	71.597	70.034	72.141	69.477	71.717	68.568	72.119	71.528	70.16	71.244	70.953
	63	69.327	69.867	68.974	70.318	70.044	69.612	69.864	71.362			69.022	68.885	71.187	69.597	68.076	68.998	71.388		69.997	71.379	70.646	69.406	69.49	71.69	68.311		69.071	70.672	70.014	70.841	72.236	69.475	70.372	71.015
	70	71.868	69.387	69.779	68.982	71.751	71.726	72.769	67.457	69.148	70.204	68.249	68.388	71.888	70.005	69.159	69.704	71.068		71.041	71.651	72.427	71.27	71.095	69.349		71.787	69.994	71.288	71.719	71.7	71.757	70.707	68.389	72.579
	77	70.806	70.529	70.948	70.999	71.624	69.8	71.194	74.919	66.712		71.471	70.521	70.958	67.712	70.741	68.771	70.944		71.598	72.659	72.302	72.892	72.202	69.169	70.917		70.17	72.626	69.414	71.674	72.818	72.506	70.98	72.183
	84									68.92		69.756	69.589	70.744	68.412	69.319	70.025	70.882								69.128		70.006	72.088	73.283	71.111	72.71	72.519	69.778	71.349
	91	67.746	68.473	70.6	69.916	73.088	72.104	70.52	70.086	68.358	67.601	69.723	70.23	69.52	68.45	67.847	69.319	71.01		70.775	69.455	71.425	69.116	69.773	68.617	70.49	74.12	69.576	72.242	73.108	72.116	72.878	71.034	71.089	71.481
	98									68.21	64.129	68.426		69.242	68.39	67.699	68.819									69.955	73.055	69.011	72.768		71.96	71.783	70.895	68.774	70.87
	105	67.888	69.567	70.96	68.427	72.471	71.723	71.443		68.114			68.012	70.283	70.676	68.389	71.599	71.637		72.44	70.144	72.403	69.71	67.477	68.549	68.869				67.815	72.619	72.867	71.751	68.093	72.304
	112	70.724	70.343	70.049				71.352	71.003	68.754	68.24	66.296	71.234	69.577	71.84	68.33	71.094	69.772		70.256	70.675	72.4		71.572	65.991	69.713	71.045	66.666	72.05	71.382	72.465	71.773	70.193	68.203	70.825
	119	69.281	69.645	70.105	68.731	73.779	72.286	71.538	71.57		69.033	67.91	68.091	69.305	68.488	68.026	68.676	70.687		73.099	71.558	71.776	71.562	68.607	68.53	70.314	72.203	68.631	70.966	73.283	69.233	70.443	68.418	66.609	70.548
	126	69.199	70.167	70.774								69.447	66.219	64.389	67.854	68.251	68.613	71.031		73.122	71.022	73.353	71.096	70.037	69.165			68.992	71.966	72.205	68.575
	133					72.547		72.19	70.334	70.054	66.697	68.93	69.475	62.91	67.494	66.63	68.128	69.648								68.979	71.116	70.439	72.291	70.25	67.077
	140	68.294	70.228	69.45								66.55	69.596	64.243	69.337	67.938	67.205	69.021		70.488	70.714	71.341	69.859	70.659	67.599			67.987	71.093	66.902	66.35
	147									68.291	63.921	66.789	67.015	64.28	69.126	68.124	69.739	63.125								68.002	69.773	68.6	71.402	71.254	66.383
	154	67.244	68.427	69.491		71.263		70.135	71.002			67.941	68.638	65.721	69.659	67.588	70.679	70.986		70.786	66.355	71.279	69.21	70.175	67.523			67.069	71.553	72.833
	168							69.294	69.08			67.716	66.694	56.86	67.262	67.22	69.608	69.213										68.078	71.618	68.559	67.715
	175	64.351	67.608	69.509		70.368						66.107	71.167	64.026	68.267	68.381	69.183	68.895		70.994	67.913	69.707	69.482	68.921	62.845			66.05	70.893	67.978	67.822
4-N	Lean mass (%)
	Time	WT																		Del Ndn-Magel2
	21	11.431	10.441	15.349	17.659	14.935	12.601	8.417	11.084											11.431	10.441	15.349	17.659	14.935	12.601
	28	10.514	11.159	9.26	7.682	13.172	11.917	10.231	9.596											10.514	11.159	9.26	7.682	13.172	11.917							11.792	12.344	11.419	12.806
	35	10.329	10.598	7.515	7.623	8.956	8.973	9.99	9.944	9.071				12.655	8.467	9.378				10.329	10.598	7.515	7.623	8.956	8.973	10.421				13.325	9.339	10.175	9.952	11.228	10.648
	42	9.145	8.396	7.499	11.631	10.332	7.681	8.618	10.042	9.194		11.698	13.465	9.748	9.075	8.997				9.145	8.396	7.499	11.631	10.332	7.681	11.68		13.237	11.25	11.375	9.241	10.004	10.54	10.651	12.204
	49	10.677	11.109	7.978	12.646	10.438	8.46	11.39	8.583	11.525	10.071	10.07	11.039	10.48	10.737	9.919	9.808	10.51		10.677	11.109	7.978	12.646	10.438	8.46	10.892	9.808	10.851	9.334	11.037	11.925	10.016	9.6	10.723	9.934
	56	10.328	10.991	9.73	10.181	10.727	9.881	7.527	10.395	11.05	9.507	9.387	10.612	9.176	9.853	10.143	10.083	10.268		10.328	10.991	9.73	10.181	10.727	9.881	10.696	9.238	9.454	9.309	9.208	10.589	10.735	10.016	12.478	10.551
	63	9.027	10.076	10.041	11.427	12.935	8.928	11.537	9.29			9.193	11.107	11.527	10.842	9.716	9.273	9.177		9.027	10.076	10.041	11.427	12.935	8.928	9.85		11.233	10.812	10.195	10.171	8.808	9.112	10.277	9.372
	70	10.928	9.611	8.999	11.449	10.202	12.873	9.162	9.442	12.706	10.744	10.594	9.49	11.665	9.137	10.228	9.436	9.178		10.928	9.611	8.999	11.449	10.202	12.873		9.902	8.997	9.542	9.377	9.839	9.126	9.618	9.485	9.733
	77	11.336	8.813	8.804	9.449	9.72	12.045	10.43	9.056	14.233		8.719		10.785	9.404	9.948	11.437	10.163		11.336	8.813	8.804	9.449	9.72	12.045	9.456		8.996	10.914	9.035	10.145	10.217	9.864	10.069	9.915
	84									11.652		9.391	9.566	9.054	9.455	9.857	8.734	9.044								10.218		8.922	8.038	8.575	9.497	9.054	9.323	9.579	9.13
	91	9.18	9.014	11.026	13.18	12.279	12.833	10.861	9.449	11.675	9.079	8.183	8.426	9.384	9.231	8.898	9.065	9.793		9.18	9.014	11.026	13.18	12.279	12.833	9.53	10.513	9.194	10.04	9.055	8.67	9.145	8.989	9.64	9.193
	98									13.344	9.286	9.158			8.065	8.255	9.522	9.061								9.472	9.567	9.23	8.654		7.948	8.277	9.895	8.827	8.637
	105	10.087	10.77	8.284	12.219	13.336	11.463	9.188		13.304			7.85	8.005	9.713	10.791	9.322	9.785		10.087	10.77	8.284	12.219	13.336	11.463	9.299				8.799	10.169	9.026	8.334	8.618	9.294
	112	9.468	7.904	8.778		9.767	12.291		8.911	11.351	10.075	8.344	7.767	8.761	8.128	8.397	9.376	9.155		9.468	7.904	8.778		9.767	12.291	10.004	9.234	8.402	8.463	8.659	8.692	8.536	8.985	8.648	7.585
	119	8.5	8.55	9.104	10.087	12.892	13.293	9.375	10.41		8.712	7.907	8.483	9.158	8.437	8.582	9.407	8.732		8.5	8.55	9.104	10.087	12.892	13.293	10.203	8.825	7.392	8.19	9.746	7.771	9.219	8.138	8.541	8.327
	126	9.27	8.184	8.265	9.946	11.089	13.358					8.417	8.897	9.343	9.459	8.791	10.293	10.201		9.27	8.184	8.265	9.946	11.089	13.358			7.654	8.591	10.846	9.014
	133							9.356	9.27	11.188	8.4	9.027	8.31	9.32	8.885	9.533	9.177	9.636								8	8.665	9.42	9.562	7.946	9.069
	140	9.234	8.98	10.102	11.542	10.342	14.389					9.011	8.67	9.596	9.032	10.058	9.278	10.495		9.234	8.98	10.102	11.542	10.342	14.389			8.863	9.141	9.195	10.658
	147									14.348	7.733	8.593	8.029	9.37	7.092	8.781	8.196	8.986								8.655	8.483	9.264	9.322	8.854	8.042
	154	8.18	8.354	10.395	12.927	11.248	14.206	11.622	8.538			8.449	9.234	8.35	9.517	8.745	9.123	9.824		8.18	8.354	10.395	12.927	11.248	14.206			8.563	8.62	9.54
	168							10.748	8.301			9.25	7.691	9.022	7.523	8.328	8.37	9.62										9.807	9.022	8.641	8.113
	175	8.718	8.645	11.46	12.471	12.553	18.768					7.395	8.372	8.7	7.811	8.062	8.558	7.688		8.718	8.645	11.46	12.471	12.553	18.768			8.552	8.316	9.604	7.967
4-O		Food intake (g/h)
		WT								Del Ndn-Magel2
	Dark Phase	1.62817	1.86472	1.85831	1.47607	2.46506	1.53182	1.39193	0.954042	1.43556	1.63769	1.37908	1.64028	1.57215	1.61865	1.97143	1.67025
	Light Phase	3.7162	3.88467	4.12316	3.18345	4.82136	2.88975	3.00162	2.07529	2.93887	3.25366	3.04393	3.33325	3.32763	3.29304	3.64837	3.38036
	Mean	2.67218	2.8747	2.99073	2.32976	3.64321	2.21078	2.19677	1.51467	2.18722	2.44568	2.21151	2.48676	2.44989	2.45585	2.8099	2.5253
4-P	Mean BAT temperature (°C)
	WT	Del Ndn-Magel2
	31.16	30.9429
	30.4333	30.9571
	30.4875	30.7333
	30.6	30.72
	30.0714	31.3571
	31.1	30.0714
	30.5667	31.7
		29.925
4-Q	Max BAT temperature (°C)
	WT	Del Ndn-Magel2
	31.7	31.4571
	30.7667	31.4
	30.925	31.0889
	30.8	30.98
	30.4857	31.8714
	31.4286	30.4714
	30.9167	31.975
		30.15

## Sheet: Fig 5
5-A	Glucose baseline (mg/dL)
	WT	Del Ndn-Magel2
	166	166
	149.5	90
	119.5	128
	167	101
	144	167.5
	151.5	103
	172.667	160
	181.5	152.333
	155	135.5
	174.5	125
	195.5	122.667
		107.667
		150
5-B	Glucose (mg/dL)
	Time	WT											Del Ndn-Magel2
	0	166	149.5	119.5	167	144	151.5	172.667	181.5	155	174.5	195.5	166	90	128	101	167.5	103	160	152.333	135.5	125	122.667	107.667	150
	15	398	313	226	336	308	330	269	368	324.5	434.333	324.5	269	237	235	194	246	234	303.5	264.5	283.5	285.5	296.5	209.5	297.5
	30	354	317	209.5	336.5	302.5	460.5	286.5	274.5	285.5	358	300	235.5	178.5	253	187	231	244	240	277	238.5	281.5	271.667	219.5	311.5
	60	270	281.5	169.5	270	230.5	322	191	221.5	213.5	260	236	183	134.5	173	134	197	163.5	190.5	206	167	145.5	147.5	156	201.5
	90	213	217	150.5	231.5	209	260.5	177	240	211	236	204	162.5	119	166.5	122	164	149	173.5	188	166.5	141.5	145		187
	120	219.5	207	136.5	204.5	195.5	247	177	197.5	179	188.5	198	142.5	126.5	168	119.5	152.5	140	164.5	166	153	140	123		162
	150	189	174.5	130	201.5	158	203	144.5	182.5	164.5	178	183.5	135	111	144.5	111	143.5	134	158	152.5	149	127	152.5		151.5
5-C	Glucose baseline (mg/dL)
	WT	Del Ndn-Magel2
	1632	1143
	1498	896
	1017	1132
	1563	862.5
	1397	1146
	1797	1049
	1259	1231
	1484	1254
	1373	1151
	1653	1120
	1452	1121
		560.8
		1310
5-D	Insulin (µg/l)
	Time	WT											Del Ndn-Magel2
	0	0.298	0.593	0.439	0.249	1.106		0.298	0.593	0.439	0.249		0.47		0.283	0.418		0.336		0.47	0.283	0.418			1.106
	15	0.259	1.5	1.454	0.49	2.786	0.273	0.259	1.5	1.454	0.49	0.486	1.373	0.486	0.389	0.436	0.638	0.376	0.61	1.373	0.389	0.436	0.638	0.61	2.786	0.273
	30	0.408	0.503	1.025	0.712	0.081	0.366	0.408	0.503	1.025	0.712	0.468	0.689	0.468	0.415	0.735	0.49	1.343	0.428	0.689	0.415	0.735	0.49	0.428	0.081	0.366
5-E	AUC insulin
	WT	Del Ndn-Magel2
	0.612	1.953
	2.048	0.477
	2.186	0.738
	0.9705	1.013
	3.38	0.564
	0.3195	1.216
	0.612	0.519
	2.048	1.953
	2.186	0.738
	0.9705	1.013
	0.477	0.564
		0.519
		3.38
		0.3195
5-F	Leptin (pg/ml)
	WT	Del Ndn-Magel2
	785.298	1618.8
	2014.29	609.231
	467.78	1400.3
		878.335
		333.978
5-G	Glucose baseline (mg/dL)
	WT	Del Ndn-Magel2
	139	132.5
	141	137
	108.5	126
	135	109
	150	110
	146.5	126
	137.5	135
	142	113.5
	144	131
	171.5	153
	139	132
	169	154
	171.5	132.5
	138	137
5-H	Glucose (mg/dL)
	Time	WT														Del Ndn-Magel2
	0	139	141	108.5	135	150	146.5	137.5	142	144	171.5	139	169	171.5	138	132.5	137	126	109	110	126	135	113.5	131	153	132	154
	15	275	309.5	284.5	293.5	287	255	267.5	280	301	327.5		296.5	284	274	253	309.5	309.5	205.5	315	278.5	335.5	220.5	290	270.5	287.5	275
	30	231.5	254.5	239.5	203.5	200	247	244	241	251.5	315.5		363.5	255.5	277.5	198.5	219.5	184.5	251.5	212.5	218	204.5	205.5	304.5	287.5	258	254.5
	60	158.5	162.5	172.5	175.5	170	180	186.5	188	164.5	304.5		257.5	202.5	203.5	179	187.5	159.5	196	166	154.5	177.5	164	220.5	212.5	180	184.5
	90	170.5	178	151.5	176.5	171	169	178.5	188	176.5	220.5		215.5	183	194.5	154	155	140	170	151.5	144	162.5	145	192.5	188.5	189.5	178.5
	120	159	143.5	134.5	155.5	156	136	136	136	183.5	192.5		171.5	159	160.5	141.5	168	127	146	134.5	135	152.5	144	173.5	167.5	165	166
	150	139.5	138	130	143.5	140	134	140	146	133.5	158.5		151	141.5	151.5	129.5	137.5	130.5	132.5	127	122.5	137.5	123	158.5	159	151	145.5
5-I	AUC GTT
	WT	Del Ndn-Magel2
	1134	1057
	1188	1177
	1102	1049
	1144	1090
	1129	1098
	1127	1054
	1151	1169
	1177	997.3
	1216	1326
	1526	1283
	1465	1222
	1241	1208
	1255
5-J	Insulin (µg/l)
	Time	WT							Del Ndn-Magel2
	0	0.033	0.057	0.107		0.293	0.129	0.04	0.055	0.035	0.05	0.083
	15	0.07	0.163	0.318	0.176	0.4	0.278	0.286	0.078	0.103	0.173	0.123
	30	0.057	0.08	0.22	0.268	0.466	0.168	0.149	0.055	0.09	0.068	0.15
5-K	AUC Insulin
	WT	Del Ndn-Magel2
	0.1525	0.133
	0.2675	0.1655
	0.237	0.232
	0.141	0.2395
	0.1905	0.2245
	0.1195	0.146
	0.115	0.1405
	0.2315	0.1385
	0.4815	0.286
	0.222	0.4115
	0.7795	0.7125
	0.4265
	0.3805
5-L	Leptin (pg/ml)
	WT	Del Ndn-Magel2
	1618.8	333.978
	630.224	598.681
	630.224	867.943
	930.607	397.336
	2014.29	1439.21
		333.978
		248.083

## Sheet: Fig 6
6-A	Age of preputial separation (days post natal)
	WT	Del Ndn-Magel2
	29	32
	28	37
	29	35
	30	35
	29	30
	28	30
	28	33
	28	35
	28	36
	32	36
	31
	35
	31
	31
	30
	28
	31
	31
6-B	Weight at preputial separation (g)
	WT	Del Ndn-Magel2
	18.6	17.2
	17.8	15.8
	17.4	16
	18.5	15.5
	17.7	16.95
	18.2	15.76
	19	19.1
	16.4
	15.5
	18.07
	15.75
6-C	Cumulative % of vaginal opening
	Post-natal Days	WT	Del Ndn-Magel2
	30	0
	31	16.7
	32	50	0
	33	75	10
	34	100	60
	35		80
	36		90
	37
	38		100
6-D	Age of vaginal opening (post-natal days)
	WT	Del Ndn-Magel2
	32	34
	34	34
	31	36
	33	34
	32	35
	34	34
	32	35
	32	34
	34	33
	31	38
	33
	33
6-E	Weight at vaginal opening (g)
	WT	Del Ndn-Magel2
	17.2	14.7
	16.2	15.9
	16.4	15.9
	15.5	14.9
	15.9	15.8
	16.8	15.8
	16	14.48
	15.7	17.5
	16.1	15.47
	17.07	16.42
6-F	Cumulative % of first ovulation
	Post-natal Days	WT	Del Ndn-Magel2
	39	0
	40	12.5	0
	41	62.5	33.3
	42	75
	43	87.5
	44	100
	45		83.3
	46		100
6-G	Date of first oestrus (postnatal days)
	WT	Del Ndn-Magel2
	43	41
	41	46
	44	45
	41	41
	41	45
	41	45
	40
	42
6-H	Weight at first oestrus (g)
	WT	Del Ndn-Magel2
	18.5	15.3
	17.3	17.5
	18.9	17.4
	16.7	15.8
	16.6	17.5
	17.1	17.4
6-I	Delay between VO and FO (days)
	WT	Del Ndn-Magel2
	8	9
	8	7
	10	8
	13	7
	13	6
	7	7
	13
	13
6-J	% of days spent in different stages of the estrous cycle
	Diestrus		Proestrus		Estrous		Metestrus
	WT	Del Ndn-Magel2	WT	Del Ndn-Magel2	WT	Del Ndn-Magel2	WT	Del Ndn-Magel2
	55	55	25	25	55	65	20	25
	40	45	25	25	55	55	0	10
	40	40	25	25	45	40	0	10
	40	40	20	25	45	40	0	10
	35	40	20	20	40	40	0	10
	35	40	20	20	40	35	0	0
	35	35	20	20	40	35	0	0
	35	35	20	15	35	25	0	0
	25	35	15	5	35	25	0	0
	20	15	15	5	35	20	0	0
6-K
	GnRH neurons
	Total		OB		POA		HP		Other
	WT	Del Ndn-Magel2	WT	Del Ndn-Magel2	WT	Del Ndn-Magel2	WT	Del Ndn-Magel2	WT	Del Ndn-Magel2
	777	685	211	140	338	322	153	187	75	36
	694	725	224	150	292	267	147	228	31	80
	619	596	155	131	300	253	133	157	31	55
	694	590	192	127	292	274	152	145	58	44
	650	612	154	91	277	279	184	186	35	56

## Sheet: Fig 7
7-A
7-B	PVH POMC Fiber density (AU)					DMH POMC Fiber density (AU)
	WT ♂	Del Ndn-Magel2 ♂	WT ♀	Del Ndn-Magel2 ♀		WT ♂	Del Ndn-Magel2 ♂	WT ♀	Del Ndn-Magel2 ♀
	293889	212349	636828	495448		1.81849e+06	1.01865e+06	2.96981e+06	3.07328e+06
	226056	137930	473570	435580		1.21812e+06	1.05364e+06	3.25627e+06	2.75146e+06
	336367	198258	501141	681958		2.11394e+06	777159	2.59599e+06	3.0083e+06
	236469	190122	630018	604252		1.36127e+06	930401	3.02096e+06	2.56955e+06
		148344	737756	668788		1.57778e+06	872282	1.7522e+06	2.60317e+06
7-C	PVH AgRP Fiber density (AU)					DMH AgRP Fiber density (AU)
	WT ♂	Del Ndn-Magel2 ♂	WT ♀	Del Ndn-Magel2 ♀		WT ♂	Del Ndn-Magel2 ♂	WT ♀	Del Ndn-Magel2 ♀
	823177	1200046	1.11237e+06	878003		2.37712e+06	2.30349e+06	1.11237e+06	878003
	558636	766416	1.46673e+06	1.10501e+06		1.85257e+06	1.61869e+06	1.46673e+06	1.10501e+06
	951146	968681	1.4075e+06	1.37346e+06		2.33263e+06	2.16515e+06	1.4075e+06	1.37346e+06
	1.03643e+06	842481	1.18132e+06	1.14452e+06		2.07863e+06	1.78124e+06	1.18132e+06	1.14452e+06
	906322	906733	1.27393e+06	1.01453e+06		2.31073e+06	2.7032e+06	1.27393e+06	1.01453e+06

## Sheet: Fig 8
8 A	Basal breathing (normocapnia)
	Respiratory freq (cpm)			Tidal volume (µl/g)			Minute ventilation (ml/min/g)			Apnée number (/min)			Irregularity score
	WT	KO		WT	KO		WT	KO		WT	KO		WT	KO
	218.821	326.402		9.36057	12.258		2.04829	4.00103		5.8094	6.77439		37.3402	25.3027
	275.279	241.005		9.16024	13.0834		2.52162	3.15317		11.3099	0.363142		38.5595	9.55576
	246.508	374.322		4.88973	7.67889		1.20536	2.87438		0.385229	5.46977		13.5745	25.4905
	253.879	258.353		5.01218	8.65498		1.27249	2.23604		0.0899961	3.62717		11.8139	26.1213
	260.532	253.879		6.48106	8.24054		1.68853	2.0921		1.28065	0.0899961		26.6307	11.8139
	262.753			8.47038			2.22561			5.70375			31.8392
8 B	Hypercapnia
	Respiratory freq (cpm)			Tidal volume (µl/g)			Minute ventilation (ml/min/g)			Apnée number (/min)			Irregularity score			Delta respiratory freq vs monocapnia (%)			Delta tidal volume vs monocapnia (%)			Delta minute ventilation vs normocapnia (%)
	WT	KO		WT	KO		WT	KO		WT	KO		WT	KO		WT	KO		WT	KO		WT	KO
	360.108	439.19		18.4633	18.7387		6.64877	8.22984		0	0		4.79195	9.31039		64.5675	34.5548		97.245	52.8694		224.601	105.693
	372.573	397.324		24.2487	13.0162		9.03441	5.17165		0	0		5.35703	25.1369		35.3435	64.8615		164.717	-0.5138		258.277	64.0144
	467.899	457.393		14.4983	19.2103		6.78372	8.78667		0	0		14.7162	17.8983		89.811	22.1922		196.504	150.171		462.797	205.689
	450.772	450.772		17.847	14.9769		8.04493	6.75116		0	0		13.5751	13.5751		77.5539	74.4788		256.073	73.0436		532.221	201.924
	383.146	450.772		13.5299	14.9625		5.18393	6.7447		0.473604	0		12.0936	13.5751		47.0627	77.5539		108.761	81.5724		207.009	222.389
	451.637			14.4383			6.52088			0			12.8071			71.8868			70.4567			192.993
8 C	Return to normocapnia
	Respiratory freq (cpm)			Tidal volume (µl/g)			Minute ventilation (ml/min/g)			Apnée number (/min)			Irregularity score
	WT	KO		WT	KO		WT	KO		WT	KO		WT	KO
	224.201	300.227		6.10694	11.1166		1.36918	3.33751		0.887338	9.34229		17.7836	30.7993
	361.699	205.917		4.24998	9.44627		1.53721	1.94515		20.2701	6.75581		45.5099	37.31
	239.858	323.893		5.83805	11.2095		1.4003	3.63068		3.00467	6.50388		23.919	20.8739
	233.269	227.796		6.45177	11.9715		1.505	2.72707		3.65733	1.76903		18.5437	23.4751
	289.594	233.269		6.35302	7.38014		1.83979	1.72156		1.98352	3.65733		26.3687	18.5437
	225.893			5.9818			1.35125			0.298209			16.7338
8 D	Apneas min by min
		WT						KO
	0:01:00	2	7	18	0	4	15	3	5	3	11	19
	0:02:00	18	15	24	2	14	3	2	19	26	12	31
	0:03:00	24	15	28	0	27	1	10	20	23	2	25
	0:04:00	31	19	16	4	21	0	8	33	21	3	27
	0:05:00	21	10	23	7	13	5	10	22	19	1	15
	0:06:00	9	18	35	11	21	1	21	22	18	12	0
	0:07:00	8	21	8	17	16	0	20	3	31	7	0
	0:08:00	2	21	7	12	12	0	11	15	28	21	1
	0:09:00	9	35	0	22	9	7	31	19	14	30	11
	0:10:00	6	23	1	17	3	6	27	24	9	7	12
	0:11:00	29	16	7	1	3	3	35	25	15	0	4
	0:12:00	7	24	4	5	0	8	34	30	10	5	1
	0:13:00	0	24	2	4	1	0	26	4	26	6	27
	0:14:00	1	26	3	4	0	5	8	10	23	11	16
	0:15:00	1	20	4	15	2	9	29	29	24	15	12
	0:16:00	1	23	14	13	9	14	31	14	17	5	1
	0:17:00	0	9	7	6	4	11	24	33	19	8	0
	0:18:00	1	3	0	1	15	7	25	26	13	4	3
	0:19:00	1	26	2	2	6	4	1	8	11	19	0
	0:20:00	8	18	0	3	11	6				29	3

## Sheet: Fig 9
Differentialy expressed during day						Differentialy expressed during night
GeneID	symbol	Mean_WT	Mean_KO	Calc_L2FC		GeneID	symbol	Mean_WT	Mean_KO	Calc_L2FC
ENSMUSG00000097616	1110019D14Rik	669.2	520.304	-0.363082		ENSMUSG00000101854	1700026F02Rik	324.286	236.582	-0.454926
ENSMUSG00000078570	1110065P20Rik	658.349	798.565	0.278557		ENSMUSG00000100799	1700027H10Rik	2589.61	3015.58	0.219699
ENSMUSG00000068099	1500009C09Rik	2062.62	2416.07	0.228183		ENSMUSG00000026227	2810459M11Rik	267.46	325.486	0.283272
ENSMUSG00000085984	1700001G11Rik	95.9219	131.629	0.456548		ENSMUSG00000086241	4930483K19Rik	655.298	761.775	0.217214
ENSMUSG00000097675	1700101I11Rik	1984.22	2361.35	0.251041		ENSMUSG00000085247	4930545L23Rik	602.596	374.347	-0.686814
ENSMUSG00000008307	1700109H08Rik	342.26	260.962	-0.391252		ENSMUSG00000085776	5430402O13Rik	313.269	253.54	-0.305186
ENSMUSG00000097101	1810034E14Rik	214.875	149.841	-0.52006		ENSMUSG00000109536	9330162G02Rik	7675.05	6103.1	-0.330635
ENSMUSG00000087380	2210408F21Rik	1570.8	1200.93	-0.387349		ENSMUSG00000097622	A330033J07Rik	78.6205	117.378	0.57819
ENSMUSG00000097536	2610037D02Rik	965.49	735.656	-0.392231		ENSMUSG00000039202	Abhd2	2281.68	2550.35	0.160603
ENSMUSG00000100164	2610306M01Rik	101.378	149.842	0.563707		ENSMUSG00000038007	Acer2	297.93	226.833	-0.393341
ENSMUSG00000085936	2610307P16Rik	482.996	328.953	-0.554131		ENSMUSG00000054808	Actn4	821.386	960.774	0.226137
ENSMUSG00000010277	2610507B11Rik	5591.34	6411.72	0.197517		ENSMUSG00000006403	Adamts4	450.5	554.415	0.299439
ENSMUSG00000034601	2700049A03Rik	788.825	663.735	-0.249097		ENSMUSG00000028782	Adgrb2	3746.51	4288.62	0.194968
ENSMUSG00000086224	2700069I18Rik	352.858	285.182	-0.307205		ENSMUSG00000013033	Adgrl1	6487.88	7426.87	0.195008
ENSMUSG00000081187	3110067C02Rik	40.2683	24.0761	-0.74204		ENSMUSG00000030168	Adipor2	2415.27	1998.81	-0.273044
ENSMUSG00000053714	4732471J01Rik	1920.8	1527.03	-0.33098		ENSMUSG00000041530	Ago1	1742.45	1974.49	0.180366
ENSMUSG00000112652	4921516A02Rik	1883.07	2151.39	0.192181		ENSMUSG00000037692	Ahdc1	1302.32	1502.92	0.206678
ENSMUSG00000020234	4930404N11Rik	339.606	412.046	0.278946		ENSMUSG00000029419	Ajm1	612.102	749.986	0.293092
ENSMUSG00000100281	4930422M22Rik	275.489	213.318	-0.368989		ENSMUSG00000002289	Angptl4	162.871	108.119	-0.591115
ENSMUSG00000110737	4930444F02Rik	81.7301	50.8215	-0.685428		ENSMUSG00000034863	Ano8	1286.86	1463.04	0.185116
ENSMUSG00000091061	4930445B16Rik	991.943	784.862	-0.33782		ENSMUSG00000020135	Apc2	3805.14	4517.47	0.247564
ENSMUSG00000106583	4930447N08Rik	98.5405	68.4762	-0.525116		ENSMUSG00000071847	Apcdd1	406.775	504.054	0.309348
ENSMUSG00000085684	4930469K13Rik	183.263	144.488	-0.342969		ENSMUSG00000090698	Apold1	157.726	101.488	-0.636108
ENSMUSG00000090160	4930480K15Rik	508.699	381.045	-0.416849		ENSMUSG00000040964	Arhgef10l	1861.93	2077.58	0.158105
ENSMUSG00000054391	4930517O19Rik	826.294	603.903	-0.452338		ENSMUSG00000032875	Arhgef17	4392.31	4858.06	0.145401
ENSMUSG00000115324	4930527F14Rik	35.9072	20.5783	-0.803145		ENSMUSG00000007880	Arid1a	2543.43	2947.4	0.212671
ENSMUSG00000112201	4930532I03Rik	1192.08	959.359	-0.313333		ENSMUSG00000074794	Arrdc3	2506.54	2057.63	-0.28471
ENSMUSG00000047692	4930533K18Rik	160.419	117.7	-0.446733		ENSMUSG00000040907	Atp1a3	14928.6	17684.9	0.244437
ENSMUSG00000031559	4930555F03Rik	2943.7	2253.23	-0.385638		ENSMUSG00000097415	AU020206	98.8464	134.825	0.44783
ENSMUSG00000115337	4930570B17Rik	943.405	766.803	-0.299021		ENSMUSG00000002602	Axl	1013.98	1203.62	0.247354
ENSMUSG00000085084	4930570G19Rik	990.028	843.467	-0.231138		ENSMUSG00000097623	B230323A14Rik	923.124	1059.35	0.198586
ENSMUSG00000115858	4930588J15Rik	35.8455	17.7712	-1.01225		ENSMUSG00000039741	Bahcc1	576.314	669.883	0.217055
ENSMUSG00000097725	4930593A02Rik	133.123	86.9343	-0.614765		ENSMUSG00000025372	Baiap2	2011.03	1660.82	-0.276036
ENSMUSG00000099616	4932413F04Rik	132.478	84.6298	-0.646513		ENSMUSG00000047507	Baiap3	12510.6	13571.8	0.117464
ENSMUSG00000105203	4933428P19Rik	424.767	528.981	0.316544		ENSMUSG00000115783	Bc1	404.041	297.008	-0.443998
ENSMUSG00000051940	5031410I06Rik	55.5875	34.1715	-0.70197		ENSMUSG00000031955	Bcar1	1141.42	1287.39	0.173626
ENSMUSG00000073147	5031425E22Rik	2456.83	1943.48	-0.338158		ENSMUSG00000063382	Bcl9l	535.453	668.932	0.3211
ENSMUSG00000087620	5330434G04Rik	3889	3186.37	-0.287485		ENSMUSG00000036959	Bcorl1	384.711	494.241	0.361438
ENSMUSG00000052291	5330438D12Rik	2141.85	1808.17	-0.244331		ENSMUSG00000063663	Brwd3	944.298	1123.14	0.25023
ENSMUSG00000089708	5330439A09Rik	127.931	90.0926	-0.505887		ENSMUSG00000085560	C230038L03Rik	1358.39	1602.36	0.238296
ENSMUSG00000085004	5430427M07Rik	45.3245	27.6642	-0.712274		ENSMUSG00000028532	Cachd1	1473.06	1699.55	0.20633
ENSMUSG00000110018	5430437J10Rik	91.47	53.8908	-0.76326		ENSMUSG00000023964	Calcr	1229.65	1494.98	0.281886
ENSMUSG00000073755	5730409E04Rik	1108.57	1296.25	0.225643		ENSMUSG00000033597	Caskin1	2985.32	3421.95	0.196932
ENSMUSG00000032985	5730522E02Rik	3258.42	2538.91	-0.359966		ENSMUSG00000016028	Celsr1	246.43	315.819	0.357918
ENSMUSG00000043340	6530409C15Rik	1304.4	1136.71	-0.19853		ENSMUSG00000068740	Celsr2	2464.69	3236.63	0.393085
ENSMUSG00000085323	9130410C08Rik	164.439	99.7184	-0.72162		ENSMUSG00000063870	Chd4	4917.4	5569.52	0.179656
ENSMUSG00000103502	9330121J05Rik	319.226	399.788	0.324659		ENSMUSG00000005045	Chd5	4495.92	5091.24	0.179401
ENSMUSG00000109536	9330162G02Rik	7911.03	5056.65	-0.645683		ENSMUSG00000057337	Chst3	111.211	146.458	0.397186
ENSMUSG00000097648	9330185C12Rik	115.842	63.6758	-0.863344		ENSMUSG00000005442	Cic	1497.6	1825.78	0.285859
ENSMUSG00000097462	9530026P05Rik	2283.74	1652.56	-0.466695		ENSMUSG00000013921	Clip3	2364.76	2831.23	0.259738
ENSMUSG00000085982	9530051G07Rik	237	180.653	-0.391664		ENSMUSG00000031789	Cngb1	363.763	448.195	0.301127
ENSMUSG00000097006	9530082P21Rik	2878.28	3406.9	0.243253		ENSMUSG00000017167	Cntnap1	2290.64	2590.57	0.177519
ENSMUSG00000105891	A230001M10Rik	664.293	513.853	-0.370466		ENSMUSG00000039782	Cpeb2	3460.21	3969.14	0.197965
ENSMUSG00000089633	A230009B12Rik	291.807	222.986	-0.388062		ENSMUSG00000015224	Cyp2j9	1892.45	1558.92	-0.279709
ENSMUSG00000114213	A430090L17Rik	139.789	98.8204	-0.500368		ENSMUSG00000039952	Dag1	2189.1	2461.13	0.168985
ENSMUSG00000102097	A930006L05Rik	121.433	78.9519	-0.62111		ENSMUSG00000036862	Dchs1	909.687	1101.79	0.276411
ENSMUSG00000006299	Aamp	2598.13	3026.62	0.220234		ENSMUSG00000022472	Desi1	1500.88	1687.79	0.169335
ENSMUSG00000031960	Aars	3462.37	3915.06	0.177273		ENSMUSG00000062393	Dgkk	793.39	990.216	0.319714
ENSMUSG00000025375	Aatk	5820.23	6791.74	0.222704		ENSMUSG00000040035	Disp2	9904.3	11533.8	0.219742
ENSMUSG00000026944	Abca2	6004.62	6875.91	0.195478		ENSMUSG00000040856	Dlk1	1430.2	1715.52	0.262426
ENSMUSG00000007036	Abhd16a	1139.21	1331.47	0.224991		ENSMUSG00000019027	Dnah1	1563.96	1760.43	0.17072
ENSMUSG00000003346	Abhd17a	1053.95	1207.73	0.196498		ENSMUSG00000004460	Dnajb11	1177.57	1027.17	-0.197138
ENSMUSG00000037818	Abhd18	1600.93	1323.38	-0.274676		ENSMUSG00000003812	Dnase2a	1007.38	1234.56	0.293388
ENSMUSG00000007950	Abhd8	4296.53	5074.77	0.240173		ENSMUSG00000036766	Dner	7364.33	8035.78	0.125884
ENSMUSG00000035258	Abi3bp	181.683	135.665	-0.421371		ENSMUSG00000020848	Doc2b	563.299	695.138	0.303399
ENSMUSG00000020917	Acly	5367.01	5951.46	0.149125		ENSMUSG00000033730	Egr3	64.3638	37.6986	-0.771738
ENSMUSG00000032281	Acsbg1	4200.6	4966.09	0.241516		ENSMUSG00000028760	Eif4g3	4182.58	4741.19	0.180855
ENSMUSG00000035948	Acss3	591.692	505.116	-0.228232		ENSMUSG00000019232	Etnppl	3315.6	2726.94	-0.281986
ENSMUSG00000060923	Acyp2	2445.67	1932.43	-0.339817		ENSMUSG00000033579	Fa2h	639.568	763.304	0.255161
ENSMUSG00000054555	Adam12	877.618	626.831	-0.485516		ENSMUSG00000021750	Fam107a	5476.09	4092	-0.420341
ENSMUSG00000037437	Adam32	155.607	113.807	-0.45131		ENSMUSG00000041930	Fam222a	168.81	221.361	0.391
ENSMUSG00000025473	Adam8	83.9206	54.7668	-0.615725		ENSMUSG00000056987	Fam71d	167.018	125.113	-0.416772
ENSMUSG00000058145	Adamts17	963.482	735.019	-0.390476		ENSMUSG00000025153	Fasn	7939.51	9693.67	0.287993
ENSMUSG00000022449	Adamts20	1159.65	947.619	-0.291307		ENSMUSG00000046743	Fat4	1035.66	1237.8	0.257225
ENSMUSG00000046169	Adamts6	1247.26	1037.3	-0.265931		ENSMUSG00000008090	Fgfrl1	271.756	343.467	0.337857
ENSMUSG00000030022	Adamts9	657.1	520.234	-0.336951		ENSMUSG00000003545	Fosb	63.2603	31.811	-0.991773
ENSMUSG00000070469	Adamtsl3	568.299	386.293	-0.556953		ENSMUSG00000029135	Fosl2	564.009	377.776	-0.578186
ENSMUSG00000056413	Adap1	1993.49	2262.69	0.182747		ENSMUSG00000059246	Foxb1	337.196	430.711	0.353135
ENSMUSG00000030000	Add2	6000	6540.94	0.124534		ENSMUSG00000056493	Foxk1	691.347	799.214	0.209171
ENSMUSG00000025026	Add3	4712.87	4286.92	-0.136663		ENSMUSG00000029581	Fscn1	1551.45	1817.64	0.22845
ENSMUSG00000028782	Adgrb2	3708.89	4305.34	0.21514		ENSMUSG00000045005	Fzd5	461.12	600.433	0.38086
ENSMUSG00000033569	Adgrb3	33307.8	26804.1	-0.313407		ENSMUSG00000047658	Gal3st3	138.376	187.439	0.43783
ENSMUSG00000069170	Adgrv1	1332.78	1078.33	-0.305639		ENSMUSG00000029714	Gigyf1	816.781	954.934	0.225451
ENSMUSG00000042429	Adora1	1395.51	1672.02	0.260798		ENSMUSG00000031821	Gins2	490.694	583.164	0.249079
ENSMUSG00000002844	Adprh	1176.36	1357.79	0.206933		ENSMUSG00000025407	Gli1	123.755	168.066	0.441548
ENSMUSG00000042558	Adprhl2	458.997	533.953	0.218229		ENSMUSG00000074219	Gm10644	4096.04	4693.4	0.196402
ENSMUSG00000011148	Adssl1	316.651	414.159	0.387289		ENSMUSG00000084901	Gm13266	105.174	66.689	-0.657263
ENSMUSG00000020473	Aebp1	695.033	450.393	-0.625898		ENSMUSG00000086216	Gm13610	1136.81	1412.45	0.31321
ENSMUSG00000025422	Agap2	4119.37	4865.91	0.240286		ENSMUSG00000052188	Gm14964	574.725	689.904	0.263525
ENSMUSG00000061298	Agbl4	12328.7	9098.29	-0.438355		ENSMUSG00000100801	Gm15459	2362.23	2055.34	-0.200777
ENSMUSG00000050103	Agmo	690.535	579.495	-0.252919		ENSMUSG00000089959	Gm16268	148.769	96.087	-0.630664
ENSMUSG00000054988	Agtr1b	29.3162	14.5516	-1.01053		ENSMUSG00000108175	Gm16499	678.35	796.868	0.232311
ENSMUSG00000047423	AI837181	370.866	447.327	0.270431		ENSMUSG00000091237	Gm17114	1051.73	1192.24	0.180917
ENSMUSG00000019806	Aig1	3369.4	2815.94	-0.258873		ENSMUSG00000092483	Gm20421	222.032	321.478	0.533954
ENSMUSG00000026817	Ak1	1732.35	1999.35	0.206797		ENSMUSG00000092609	Gm20481	296.679	211.375	-0.489098
ENSMUSG00000019699	Akt3	10154	8934.39	-0.184608		ENSMUSG00000093656	Gm20628	1494.63	1277.17	-0.226837
ENSMUSG00000025270	Alas2	1355.54	994.683	-0.446555		ENSMUSG00000097224	Gm26716	1523.59	1736.31	0.18855
ENSMUSG00000013584	Aldh1a2	429.247	260.822	-0.718744		ENSMUSG00000101939	Gm28438	1415.44	1121.34	-0.336023
ENSMUSG00000020256	Aldh1l2	433.583	363.362	-0.2549		ENSMUSG00000111334	Gm30015	162.466	216.347	0.413203
ENSMUSG00000030695	Aldoa	24456	28097	0.200227		ENSMUSG00000109447	Gm3198	68.3062	141.74	1.05316
ENSMUSG00000014603	Alx3	23.5807	10.6454	-1.14738		ENSMUSG00000113313	Gm32036	659.241	530.042	-0.314699
ENSMUSG00000050947	Amigo1	1590.19	1841.08	0.211351		ENSMUSG00000108986	Gm32061	9156.19	46.3119	-7.62722
ENSMUSG00000042225	Ammecr1	2196.56	1740.17	-0.336019		ENSMUSG00000110702	Gm45767	929.94	1078.9	0.214355
ENSMUSG00000036977	Anapc10	899.871	754.569	-0.254065		ENSMUSG00000109533	Gm7394	48.8653	0.430464	-6.82677
ENSMUSG00000026965	Anapc2	739.854	863.42	0.222821		ENSMUSG00000100534	Gm816	42.1216	84.4778	1.00401
ENSMUSG00000031465	Angpt2	544.685	397.562	-0.454244		ENSMUSG00000022591	Gm9747	339.11	416.23	0.29563
ENSMUSG00000033544	Angptl1	300.474	223.595	-0.426352		ENSMUSG00000045813	Gm9801	2750.27	3701.44	0.42851
ENSMUSG00000028553	Angptl3	194.895	143.186	-0.444802		ENSMUSG00000034220	Gpc1	1861.88	2084.62	0.163027
ENSMUSG00000047773	Ankfn1	2050.14	1566.49	-0.388183		ENSMUSG00000039904	Gpr37	2111.18	2431.82	0.203986
ENSMUSG00000044835	Ankrd45	1138.62	1004.59	-0.180681		ENSMUSG00000031700	Gpt2	1850.62	1513.89	-0.289747
ENSMUSG00000039062	Anpep	80.1949	48.6217	-0.721909		ENSMUSG00000003378	Grik5	2189.68	2482.5	0.181075
ENSMUSG00000033420	Antxr1	1127.49	939.092	-0.263774		ENSMUSG00000031386	Hcfc1	2392.53	2742.97	0.197198
ENSMUSG00000029338	Antxr2	208.969	163.407	-0.354815		ENSMUSG00000027360	Hdc	1128.97	1440.66	0.351725
ENSMUSG00000021322	Aoah	59.2785	37.2358	-0.670821		ENSMUSG00000031209	Heph	676.391	527.136	-0.359682
ENSMUSG00000021458	Aopep	3764.7	3021.04	-0.317489		ENSMUSG00000048001	Hes5	338.409	485.196	0.519801
ENSMUSG00000008036	Ap2s1	1893.22	2160.78	0.190712		ENSMUSG00000032744	Heyl	410.347	509.243	0.311512
ENSMUSG00000031539	Ap3m2	2870.63	3257.59	0.182439		ENSMUSG00000004328	Hif3a	213.954	120.527	-0.827945
ENSMUSG00000037032	Apbb1	5240.33	6045.46	0.206194		ENSMUSG00000069305	Hist1h4n	510.937	399.249	-0.355856
ENSMUSG00000025269	Apex2	2680.03	1938.05	-0.467645		ENSMUSG00000044783	Hjurp	2432.84	2145.14	-0.181572
ENSMUSG00000006651	Aplp1	15881.2	18108.2	0.189325		ENSMUSG00000003949	Hlf	1889.26	2215.3	0.229683
ENSMUSG00000022602	Arc	266.345	331.117	0.314045		ENSMUSG00000029328	Hnrnpdl	2602.68	2965.47	0.18826
ENSMUSG00000049744	Arhgap15	307.711	244.763	-0.330192		ENSMUSG00000091971	Hspa1a	369.286	260.009	-0.506176
ENSMUSG00000039031	Arhgap18	2300.38	1827.12	-0.332301		ENSMUSG00000026864	Hspa5	11414.8	9547.03	-0.25778
ENSMUSG00000039831	Arhgap29	984.411	825.442	-0.254094		ENSMUSG00000025261	Huwe1	15473.9	16877.1	0.12523
ENSMUSG00000050730	Arhgap42	1087.82	920.953	-0.240243		ENSMUSG00000000732	Icosl	215.66	145.071	-0.572
ENSMUSG00000031355	Arhgap6	3102.04	2572.09	-0.270281		ENSMUSG00000026127	Imp4	813.723	689.89	-0.238172
ENSMUSG00000019947	Arid5b	2600.15	2138.59	-0.281936		ENSMUSG00000029547	Ints1	1951.36	2215.75	0.183315
ENSMUSG00000025870	Arl10	1139.43	1293.74	0.183231		ENSMUSG00000033365	Ipo13	1086.88	1233.56	0.182631
ENSMUSG00000022911	Arl13b	850.79	730.95	-0.21903		ENSMUSG00000054667	Irs4	3953.73	4674.93	0.241732
ENSMUSG00000042348	Arl15	3524.48	2663.11	-0.4043		ENSMUSG00000027111	Itga6	1248.69	1443.47	0.209133
ENSMUSG00000024944	Arl2	1055.24	1221.15	0.210666		ENSMUSG00000057963	Itpk1	1901.62	1672.04	-0.185618
ENSMUSG00000071324	Armc2	530.523	417.18	-0.346744		ENSMUSG00000044708	Kcnj10	3507.64	4342.85	0.308144
ENSMUSG00000061802	Armc4	232.544	173.705	-0.420862		ENSMUSG00000050963	Kcns2	580.641	482.505	-0.267103
ENSMUSG00000015522	Arnt	1470.1	1216.57	-0.273092		ENSMUSG00000018476	Kdm6b	348.801	438.205	0.329202
ENSMUSG00000055116	Arntl	1262.23	1035.33	-0.285893		ENSMUSG00000041642	Kif21b	1505.46	1736.87	0.206279
ENSMUSG00000002910	Arrdc2	187.541	247.453	0.399944		ENSMUSG00000006307	Kmt2b	795.592	936.295	0.234935
ENSMUSG00000046561	Arsj	199.358	147.067	-0.438882		ENSMUSG00000048154	Kmt2d	1866.21	2307.15	0.306001
ENSMUSG00000035277	Arx	227.411	287.87	0.340111		ENSMUSG00000037331	Larp1	2558.6	2865.34	0.163353
ENSMUSG00000034958	Atcay	3950.05	4418.85	0.161799		ENSMUSG00000032193	Ldlr	963.679	1244.18	0.368571
ENSMUSG00000085779	Atcayos	2311.52	2624.16	0.183019		ENSMUSG00000062044	Lmtk3	1442.82	1824.19	0.338365
ENSMUSG00000023027	Atf1	417.222	346.056	-0.269807		ENSMUSG00000040249	Lrp1	12054.8	15042.6	0.319449
ENSMUSG00000021619	Atg10	1479.96	1204.1	-0.297608		ENSMUSG00000026443	Lrrn2	1904.1	2155.89	0.179178
ENSMUSG00000033161	Atp1a1	7226.66	8278.48	0.196037		ENSMUSG00000040488	Ltbp4	811.869	1005.53	0.308643
ENSMUSG00000040907	Atp1a3	14853.1	16996.4	0.194466		ENSMUSG00000056972	Magel2	533.333	2.91252	-7.51662
ENSMUSG00000016252	Atp5e	1209.38	1468.71	0.280276		ENSMUSG00000038886	Man2a2	2781.57	3071.69	0.143133
ENSMUSG00000050856	Atp5k	914.442	1150.54	0.331346		ENSMUSG00000027254	Map1a	12121.4	16284	0.425893
ENSMUSG00000027546	Atp9a	8482.44	9709.87	0.194972		ENSMUSG00000052727	Map1b	39492.3	45086.5	0.191124
ENSMUSG00000046876	Atxn1	7112.7	5756.65	-0.305168		ENSMUSG00000069662	Marcks	4547.14	5346.27	0.233573
ENSMUSG00000020564	Atxn7l1	2421.19	1763.88	-0.456963		ENSMUSG00000030397	Mark4	712.365	828.452	0.217802
ENSMUSG00000079143	Atxn7l1os1	418.934	303.08	-0.467024		ENSMUSG00000053693	Mast1	1254.36	1529.67	0.28627
ENSMUSG00000037727	Avp	6902.82	9404.44	0.446155		ENSMUSG00000001419	Mef2d	2125.05	2400.33	0.175737
ENSMUSG00000033632	AW554918	2436.72	1936.16	-0.33174		ENSMUSG00000045039	Megf8	4335.62	5335.13	0.299286
ENSMUSG00000109995	B020031H02Rik	51.4013	26.2003	-0.972221		ENSMUSG00000051855	Mest	2114.9	2407.37	0.186873
ENSMUSG00000100005	B130024G19Rik	765.553	607.798	-0.33291		ENSMUSG00000070056	Mfhas1	2015.73	2263.32	0.167132
ENSMUSG00000113701	B230303A05Rik	3604.94	2699.49	-0.417288		ENSMUSG00000006262	Mob1b	784.22	936.524	0.256058
ENSMUSG00000028416	Bag1	1637.91	1925.65	0.233488		ENSMUSG00000054256	Msi1	510.657	614.235	0.266437
ENSMUSG00000026987	Baz2b	5246.6	4477.49	-0.228692		ENSMUSG00000033763	Mtss2	2254.46	2942.28	0.384155
ENSMUSG00000035919	Bbs9	4125.48	3436.43	-0.26365		ENSMUSG00000025402	Nab2	302.75	238.067	-0.34676
ENSMUSG00000059439	Bcas3	4099.32	3271.38	-0.325486		ENSMUSG00000002341	Ncan	2444.29	2945.51	0.269099
ENSMUSG00000086199	Bcas3os1	199.994	131.689	-0.602818		ENSMUSG00000033585	Ndn	8509.38	20.8059	-8.67592
ENSMUSG00000030256	Bhlhe41	1523.63	1738.76	0.190553		ENSMUSG00000032012	Nectin1	926.251	1154.44	0.317715
ENSMUSG00000014329	Bicc1	864.338	664.705	-0.378882		ENSMUSG00000001911	Nfix	1216.98	1484.16	0.286345
ENSMUSG00000060708	Bloc1s4	275.83	348.651	0.338005		ENSMUSG00000041309	Nkx6-2	1035.53	1249.86	0.271398
ENSMUSG00000039004	Bmp6	633.331	421.173	-0.588549		ENSMUSG00000051790	Nlgn2	2421.86	2937.66	0.278557
ENSMUSG00000008999	Bmp7	428.401	339.27	-0.336527		ENSMUSG00000034738	Nostrin	225.007	147.182	-0.612365
ENSMUSG00000028487	Bnc2	797.497	554.028	-0.525519		ENSMUSG00000026923	Notch1	1115.16	1325.78	0.249597
ENSMUSG00000044502	Bod1	1225.87	1434.37	0.226615		ENSMUSG00000038146	Notch3	907.541	1092.09	0.267055
ENSMUSG00000045176	Borcs6	474.733	572.028	0.26897		ENSMUSG00000022421	Nptxr	2430.76	2845.36	0.227205
ENSMUSG00000028351	Brinp1	5671.49	4969.06	-0.190756		ENSMUSG00000002393	Nr2f6	1252.65	1091.61	-0.198524
ENSMUSG00000035390	Brsk1	2533.3	2929.58	0.209676		ENSMUSG00000048490	Nrip1	1505.15	1694.46	0.170919
ENSMUSG00000000202	Btbd17	436.151	535.563	0.296228		ENSMUSG00000052384	Nrros	358.921	244.146	-0.555923
ENSMUSG00000003344	Btbd2	1338.49	1534.64	0.197299		ENSMUSG00000033768	Nrxn2	5581.75	6647.3	0.252052
ENSMUSG00000041702	Btbd7	2551.36	2268.42	-0.169578		ENSMUSG00000042616	Oscp1	1397.7	1261.17	-0.148291
ENSMUSG00000097557	C130060C02Rik	207.565	145.616	-0.51139		ENSMUSG00000021685	Otp	245.41	320.711	0.386083
ENSMUSG00000112121	C230072F16Rik	182.545	130.297	-0.486451		ENSMUSG00000025931	Paqr8	6036.79	5029.93	-0.263244
ENSMUSG00000032120	C2cd2l	1405.26	1661.03	0.241241		ENSMUSG00000051375	Pcdh1	1613.57	1856.28	0.202158
ENSMUSG00000097564	C430014B12Rik	498.881	620.227	0.3141		ENSMUSG00000049100	Pcdh10	6521.04	7359.63	0.174531
ENSMUSG00000112663	C630031E19Rik	318.83	227.526	-0.486759		ENSMUSG00000035566	Pcdh17	9866.57	11244.5	0.188597
ENSMUSG00000009075	Cabp7	696.003	865.942	0.315178		ENSMUSG00000051323	Pcdh19	3711.88	4279.54	0.205307
ENSMUSG00000015968	Cacna1d	4960.5	3791.44	-0.387739		ENSMUSG00000054874	Pcnx3	1108.91	1289.87	0.218084
ENSMUSG00000004110	Cacna1e	13435.8	11028.9	-0.284798		ENSMUSG00000032006	Pdgfd	1289.73	916.655	-0.492614
ENSMUSG00000040118	Cacna2d1	13669.6	11947.5	-0.194268		ENSMUSG00000020571	Pdia6	3633.5	3179.03	-0.19277
ENSMUSG00000021991	Cacna2d3	7075.81	5455.4	-0.375211		ENSMUSG00000026773	Pfkfb3	872.086	1012.63	0.215566
ENSMUSG00000057914	Cacnb2	8981.35	6932.93	-0.373469		ENSMUSG00000047777	Phf13	209.815	307.613	0.551998
ENSMUSG00000054793	Cadm4	2973.29	3545.13	0.253778		ENSMUSG00000030329	Pianp	615.065	740.156	0.26709
ENSMUSG00000003657	Calb2	3539.71	4179.14	0.239576		ENSMUSG00000051177	Plcb1	15544.2	12635.5	-0.298891
ENSMUSG00000023964	Calcr	1089.55	1316.43	0.272901		ENSMUSG00000022565	Plec	3911.22	4614.09	0.238426
ENSMUSG00000019370	Calm3	21233.6	24361.2	0.198236		ENSMUSG00000002831	Plin4	446.059	195.254	-1.19188
ENSMUSG00000071037	Camkmt	2679.37	2020.06	-0.407491		ENSMUSG00000031775	Pllp	1165.88	1331.07	0.19117
ENSMUSG00000056158	Car10	9194.34	6975.13	-0.398524		ENSMUSG00000036833	Pnpla7	1031.24	705.185	-0.548312
ENSMUSG00000027555	Car13	134.154	79.1474	-0.761276		ENSMUSG00000053293	Pom121	575.393	724.621	0.33268
ENSMUSG00000091476	Catspere2	2045.07	1595.19	-0.358415		ENSMUSG00000061718	Ppp1r1b	258.034	206.363	-0.322378
ENSMUSG00000033712	Ccar2	2173.68	2499.25	0.201355		ENSMUSG00000073600	Prob1	168.699	216.739	0.361513
ENSMUSG00000040189	Ccdc114	190.75	137.212	-0.475268		ENSMUSG00000020850	Prpf8	5220.42	5857.3	0.166071
ENSMUSG00000064280	Ccdc146	641.407	470.234	-0.447861		ENSMUSG00000046574	Prr12	452.936	602.655	0.412025
ENSMUSG00000075225	Ccdc162	443.433	330.798	-0.422763		ENSMUSG00000024393	Prrc2a	2386.06	2993.38	0.327144
ENSMUSG00000048655	Ccdc169	49.386	28.6755	-0.784285		ENSMUSG00000039262	Prrc2b	6799.69	8309.2	0.289239
ENSMUSG00000019767	Ccdc170	255.389	193.898	-0.397402		ENSMUSG00000038764	Ptpn3	478.2	387.224	-0.304444
ENSMUSG00000052407	Ccdc171	783.273	639.821	-0.291847		ENSMUSG00000033295	Ptprf	2765.87	3223.16	0.220744
ENSMUSG00000062961	Ccdc177	586.037	682.657	0.220168		ENSMUSG00000013236	Ptprs	10321.2	11410	0.144689
ENSMUSG00000021850	ccdc198	98.388	70.8343	-0.474035		ENSMUSG00000030359	Pzp	284.29	204.305	-0.47664
ENSMUSG00000032878	Ccdc85a	7024.03	5895.1	-0.252782		ENSMUSG00000024518	Rax	66.3941	99.4508	0.582929
ENSMUSG00000095098	Ccdc85b	728.316	887.523	0.285221		ENSMUSG00000031167	Rbm3	934.032	1161.13	0.313982
ENSMUSG00000049103	Ccr2	53.4397	30.9909	-0.786068		ENSMUSG00000039601	Rcan2	7562.82	7035.63	-0.104243
ENSMUSG00000039578	Ccser1	22319.7	18221.8	-0.292653		ENSMUSG00000037395	Rcor3	915.529	1090.21	0.251932
ENSMUSG00000061665	Cd2ap	2036.72	1757.45	-0.212765		ENSMUSG00000005774	Rfx5	785.715	902.435	0.199818
ENSMUSG00000016493	Cd46	1450.42	1211.7	-0.259436		ENSMUSG00000070509	Rgma	983.097	1158.87	0.237311
ENSMUSG00000032679	Cd59a	192.735	260.425	0.434246		ENSMUSG00000038604	Ripor1	641.617	743.834	0.213269
ENSMUSG00000033502	Cdc14a	606.258	466.486	-0.3781		ENSMUSG00000047215	Rpl9	5175.84	4580.3	-0.176352
ENSMUSG00000000303	Cdh1	176.725	92.7438	-0.930186		ENSMUSG00000031880	Rrad	313.525	217.942	-0.524639
ENSMUSG00000040452	Cdh12	4044.09	3356.05	-0.269054		ENSMUSG00000031665	Sall1	340.672	420.181	0.302629
ENSMUSG00000031841	Cdh13	6924.8	5215.25	-0.409036		ENSMUSG00000038406	Scaf1	1475.02	1671.77	0.180644
ENSMUSG00000040420	Cdh18	15255.2	12751.8	-0.258598		ENSMUSG00000060147	Serpinb6a	2085.53	1833.41	-0.185891
ENSMUSG00000018669	Cdk5rap3	383.275	464.244	0.276506		ENSMUSG00000058153	Sez6l	4403.7	5161.01	0.228937
ENSMUSG00000006191	Cdkal1	3585.01	2819.54	-0.346517		ENSMUSG00000053617	Sh3pxd2a	1162.97	1326.89	0.190229
ENSMUSG00000096472	Cdkn2d	606.631	718.027	0.24322		ENSMUSG00000040711	Sh3pxd2b	841.2	993.915	0.240674
ENSMUSG00000038119	Cdon	571.089	483.362	-0.240612		ENSMUSG00000038738	Shank1	1547.36	1937.21	0.324169
ENSMUSG00000071753	Cdr1os	7597.33	6013.07	-0.33739		ENSMUSG00000038805	Six3	338.552	417.316	0.301762
ENSMUSG00000058793	Cds2	14769.2	16577.9	0.166673		ENSMUSG00000036087	Slain2	1324.47	1473.8	0.154125
ENSMUSG00000052353	Cemip	518.68	412.244	-0.331348		ENSMUSG00000031105	Slc25a14	1481.31	1336.93	-0.147952
ENSMUSG00000021391	Cenpp	1862.11	1357.39	-0.456101		ENSMUSG00000028542	Slc6a9	2134.85	2426.49	0.18474
ENSMUSG00000020728	Cep112	5208.66	4036.1	-0.36795		ENSMUSG00000030376	Slc8a2	1110.36	1383.92	0.31774
ENSMUSG00000061533	Cep128	556.769	407.304	-0.45097		ENSMUSG00000025020	Slit1	3431.46	3793.67	0.144772
ENSMUSG00000019813	Cep57l1	364.555	286.893	-0.345626		ENSMUSG00000102252	Snrpn	1353.6	1975.16	0.545162
ENSMUSG00000056267	Cep70	1174.26	976.928	-0.265425		ENSMUSG00000055485	Soga1	1905.59	2148.37	0.173001
ENSMUSG00000057816	Cfap299	915.004	649.037	-0.495478		ENSMUSG00000029093	Sorcs2	2326.3	2681.76	0.205143
ENSMUSG00000071550	Cfap44	988.755	751.935	-0.395005		ENSMUSG00000000567	Sox9	308.371	411.864	0.4175
ENSMUSG00000073077	Cfap47	736.41	605.096	-0.283347		ENSMUSG00000038453	Srcin1	2387.05	2833.26	0.247239
ENSMUSG00000078490	Cfap74	401.829	327.922	-0.293229		ENSMUSG00000020538	Srebf1	2224.1	2586.32	0.217677
ENSMUSG00000063765	Chadl	1009.58	1157.45	0.1972		ENSMUSG00000112449	Srp54b	199.241	470.912	1.24094
ENSMUSG00000018474	Chd3	8946.59	10176.3	0.185798		ENSMUSG00000039218	Srrm2	6017.95	6863.29	0.189627
ENSMUSG00000029229	Chic2	1016.97	892.586	-0.188207		ENSMUSG00000061887	Ssbp3	2506.26	2871.63	0.196332
ENSMUSG00000043873	Chil5	281.663	184.24	-0.612379		ENSMUSG00000035459	Stab2	147.775	87.6955	-0.752828
ENSMUSG00000000743	Chmp1a	1532.89	1746.55	0.188256		ENSMUSG00000037217	Syn1	2152.67	2543.17	0.240503
ENSMUSG00000034190	Chmp7	1867.36	2165.62	0.213779		ENSMUSG00000022973	Synj1	7661.36	8543.4	0.157209
ENSMUSG00000033350	Chst2	1776.62	2099.1	0.24064		ENSMUSG00000030616	Sytl2	1006.96	1270.96	0.335913
ENSMUSG00000047161	Chst9	222.277	172.652	-0.364489		ENSMUSG00000043843	Tmem145	392.062	473.005	0.270772
ENSMUSG00000058152	Chsy3	3611.88	2892.49	-0.320435		ENSMUSG00000055296	Tmem245	2758.68	3233.86	0.229277
ENSMUSG00000031781	Ciapin1	813.988	982.321	0.271187		ENSMUSG00000073680	Tmem88b	994.035	1209.33	0.282836
ENSMUSG00000001270	Ckb	21622.6	25606.7	0.243977		ENSMUSG00000023905	Tnfrsf12a	135.458	84.0233	-0.688984
ENSMUSG00000021622	Ckmt2	66.9957	41.9355	-0.675897		ENSMUSG00000032536	Trak1	2860.24	3199.7	0.161801
ENSMUSG00000040663	Clcf1	33.3587	17.8955	-0.898461		ENSMUSG00000043496	Tril	1986.26	2401.57	0.273921
ENSMUSG00000037625	Cldn11	2819.25	3396.96	0.268934		ENSMUSG00000027806	Tsc22d2	3062.51	3492.04	0.189358
ENSMUSG00000008153	Clstn3	9161.01	10688.8	0.222524		ENSMUSG00000031431	Tsc22d3	4063.93	2731.82	-0.573015
ENSMUSG00000040759	Cmtm5	672.201	839.241	0.320193		ENSMUSG00000075271	Ttc30a1	279.603	224.898	-0.31411
ENSMUSG00000038784	Cnot4	3611.94	3143.48	-0.200411		ENSMUSG00000050148	Ubqln2	1703.06	2184.64	0.359264
ENSMUSG00000006782	Cnp	7990.86	9524.83	0.253343		ENSMUSG00000020099	Unc5b	864.821	1057.75	0.290523
ENSMUSG00000038070	Cntln	1628.38	1398.08	-0.219999		ENSMUSG00000029546	Uncx	105.809	145.853	0.463044
ENSMUSG00000030075	Cntn3	3417.13	2800.14	-0.287287		ENSMUSG00000026556	Vangl2	647.937	763.335	0.236464
ENSMUSG00000039419	Cntnap2	56574.5	46810	-0.273335		ENSMUSG00000007029	Vars	800.651	946.713	0.241753
ENSMUSG00000070695	Cntnap5a	11281.4	8986.08	-0.328188		ENSMUSG00000065145	Vaultrc5	24.0092	10.4321	-1.20255
ENSMUSG00000067028	Cntnap5b	5043.87	3866.1	-0.38365		ENSMUSG00000028753	Vwa5b1	1318.78	1514.6	0.19974
ENSMUSG00000038048	Cntnap5c	2750.21	2049.91	-0.423985		ENSMUSG00000038733	Wdr26	2396.27	2717.18	0.181318
ENSMUSG00000020173	Cobl	3345.91	2838.32	-0.237361		ENSMUSG00000045962	Wnk1	7148.22	8155.64	0.190213
ENSMUSG00000001506	Col1a1	315.173	208.1	-0.598866		ENSMUSG00000020484	Xbp1	2770.03	2312.43	-0.260491
ENSMUSG00000029661	Col1a2	1057.84	770.627	-0.457021		ENSMUSG00000022471	Xrcc6	1634.03	1832.09	0.165058
ENSMUSG00000026043	Col3a1	373.054	243.105	-0.617803		ENSMUSG00000074578	Zfas1	741.169	616.618	-0.265426
ENSMUSG00000079465	Col4a3	80.2879	53.7904	-0.577834		ENSMUSG00000051469	Zfp24	1870.26	1642.93	-0.186971
ENSMUSG00000031273	Col4a6	197.069	143.78	-0.454834		ENSMUSG00000030757	Zkscan2	999.356	1171.71	0.229549
ENSMUSG00000026837	Col5a1	206.084	132.378	-0.638568		ENSMUSG00000033948	Zswim5	828.803	958.197	0.209293
ENSMUSG00000020241	Col6a2	280.101	206.853	-0.437342		ENSMUSG00000097872		598.417	739.349	0.305104
ENSMUSG00000036103	Colec12	868.33	652.096	-0.41316
ENSMUSG00000042705	Commd10	1302.35	1085.54	-0.262701
ENSMUSG00000031458	Coprs	740.398	911.13	0.299356
ENSMUSG00000042501	Cpa6	107.168	72.1154	-0.571489
ENSMUSG00000062980	Cped1	825.739	572.431	-0.528585
ENSMUSG00000033615	Cplx1	3019.39	3531.94	0.226203
ENSMUSG00000039007	Cpq	1664.14	1333.51	-0.319551
ENSMUSG00000034022	Cpsf1	968.557	1089.68	0.169993
ENSMUSG00000045867	Cradd	551.449	407.737	-0.435587
ENSMUSG00000049796	Crh	108.956	155.826	0.516189
ENSMUSG00000030527	Crtc3	1205.37	955.64	-0.334937
ENSMUSG00000028199	Cryz	307.492	380.643	0.307889
ENSMUSG00000032384	Csnk1g1	1827.75	1545.34	-0.242141
ENSMUSG00000032482	Cspg5	3352.54	3892.87	0.215576
ENSMUSG00000056763	Cspp1	2457.52	2020.11	-0.28277
ENSMUSG00000027176	Cstf3	1699.85	1426.87	-0.252556
ENSMUSG00000047409	Ctdspl	1332.93	1075.66	-0.309382
ENSMUSG00000063063	Ctnna2	34698.8	27417	-0.339815
ENSMUSG00000060843	Ctnna3	7673.95	6132.06	-0.323599
ENSMUSG00000022240	Ctnnd2	20787	16560.6	-0.327924
ENSMUSG00000026726	Cubn	125.629	87.2095	-0.526616
ENSMUSG00000021715	Cwc27	2094.28	1684.37	-0.31425
ENSMUSG00000022865	Cxadr	1182.95	994.281	-0.250668
ENSMUSG00000021508	Cxcl14	978.086	1165.76	0.253235
ENSMUSG00000022551	Cyc1	1328.88	1559.45	0.230822
ENSMUSG00000020810	Cygb	1470.11	1776.82	0.273371
ENSMUSG00000087190	D430001F17Rik	421.56	540.594	0.358807
ENSMUSG00000097466	D430036J16Rik	430.023	352.111	-0.288382
ENSMUSG00000115685	D730044K07Rik	567.709	685.788	0.272612
ENSMUSG00000042874	D930007J09Rik	397.973	499.631	0.328191
ENSMUSG00000022150	Dab2	679.66	559.496	-0.280684
ENSMUSG00000078794	Dact3	2774.62	3364.14	0.277948
ENSMUSG00000020476	Dbnl	1061.67	1246.89	0.232
ENSMUSG00000035910	Dcdc2a	805.455	637.152	-0.338167
ENSMUSG00000074981	Dcdc5	559.378	440.883	-0.34343
ENSMUSG00000031865	Dctn1	3904.69	4435.72	0.183958
ENSMUSG00000025410	Dctn2	2940.02	3270.39	0.153636
ENSMUSG00000031285	Dcx	1647.48	1391.56	-0.243555
ENSMUSG00000026674	Ddr2	439.795	317.945	-0.468053
ENSMUSG00000053289	Ddx10	1524.61	1344.76	-0.181092
ENSMUSG00000029599	Ddx54	641.835	750.095	0.224871
ENSMUSG00000035392	Dennd1a	7493.5	5752.75	-0.381387
ENSMUSG00000038024	Dennd4c	1892.31	1684.01	-0.168251
ENSMUSG00000030225	Dera	250.768	195.09	-0.362211
ENSMUSG00000026502	Desi2	1841.96	1560.8	-0.238952
ENSMUSG00000030747	Dgat2	550.562	710.271	0.367465
ENSMUSG00000034480	Diaph2	3890.17	3192.1	-0.285326
ENSMUSG00000048264	Dip2c	11709.1	9714.11	-0.269474
ENSMUSG00000036186	Dipk1b	505.991	607.373	0.263471
ENSMUSG00000043670	Diras1	1144.26	1377.86	0.268011
ENSMUSG00000003279	Dlgap1	10289	8230.78	-0.322007
ENSMUSG00000045103	Dmd	19920.7	16545.6	-0.267822
ENSMUSG00000021879	Dnah12	708.317	527.056	-0.42644
ENSMUSG00000052273	Dnah3	407.478	326.519	-0.319555
ENSMUSG00000041144	Dnah7b	1503.41	1248.13	-0.268471
ENSMUSG00000101337	Dnah7c	414.06	338.613	-0.290202
ENSMUSG00000027166	Dnajc24	816.348	689.924	-0.242747
ENSMUSG00000075467	Dnlz	591.102	714.363	0.27325
ENSMUSG00000028556	Dock7	3602.23	3066.84	-0.232137
ENSMUSG00000073514	Dok6	4789.1	3819.3	-0.326447
ENSMUSG00000033308	Dpyd	3737.64	2920.08	-0.35612
ENSMUSG00000090326	Dthd1	103.178	70.2184	-0.555213
ENSMUSG00000024302	Dtna	8626.91	7557.05	-0.19102
ENSMUSG00000007603	Dus3l	925.866	1119.18	0.273573
ENSMUSG00000029071	Dvl1	2129.24	2385.58	0.164001
ENSMUSG00000047193	Dync2h1	7313.12	6450.63	-0.181047
ENSMUSG00000087177	E130307A14Rik	3849.92	3045.28	-0.338254
ENSMUSG00000057098	Ebf1	1599	1267.58	-0.335092
ENSMUSG00000026247	Ecel1	2495.06	2813.28	0.173182
ENSMUSG00000059327	Eda	1829.67	1291.8	-0.502198
ENSMUSG00000034994	Eef2	24025.5	27770.8	0.209002
ENSMUSG00000082575	Eef2-ps2	72.674	108.595	0.579446
ENSMUSG00000068617	Efcab1	2086.67	1806.17	-0.208269
ENSMUSG00000020467	Efemp1	529.269	382.9	-0.467032
ENSMUSG00000028039	Efna3	542.701	651.382	0.263346
ENSMUSG00000048915	Efna5	6440.24	4845.12	-0.410583
ENSMUSG00000003934	Efnb3	2503.83	2888.38	0.206125
ENSMUSG00000063600	Egfem1	9518.25	7298.79	-0.38304
ENSMUSG00000046058	Eid2	503.153	599.341	0.252379
ENSMUSG00000003235	Eif2b5	1131.25	1300.78	0.201466
ENSMUSG00000008140	Emc10	2569.14	3042.28	0.243865
ENSMUSG00000051166	Eml5	5153.51	4323.45	-0.253372
ENSMUSG00000044072	Eml6	6583.26	5296.26	-0.313828
ENSMUSG00000015337	Endog	556.628	705.583	0.342102
ENSMUSG00000028445	Enho	871.098	1054.62	0.275819
ENSMUSG00000004267	Eno2	12858	14670.8	0.190281
ENSMUSG00000031109	Enox2	1515.25	1278.01	-0.245656
ENSMUSG00000026383	Epb41l5	978.437	851.556	-0.200379
ENSMUSG00000024240	Epc1	2938.41	2539.64	-0.210414
ENSMUSG00000035203	Epn1	2424.14	2817.42	0.216896
ENSMUSG00000040640	Erc2	14555.3	11143.5	-0.385344
ENSMUSG00000024955	Esrra	785.977	943.384	0.263358
ENSMUSG00000026610	Esrrg	3101.95	2442.39	-0.344885
ENSMUSG00000036617	Etl4	4795.89	3715.83	-0.368114
ENSMUSG00000030199	Etv6	1102.07	862.227	-0.354079
ENSMUSG00000029763	Exoc4	9505.39	7844.21	-0.277117
ENSMUSG00000061731	Ext1	5265.8	4073.79	-0.370284
ENSMUSG00000025932	Eya1	503.743	357.026	-0.496657
ENSMUSG00000017897	Eya2	251.998	194.71	-0.372081
ENSMUSG00000044788	Fads6	868.205	1061.95	0.290608
ENSMUSG00000024691	Fam111a	177.716	125.473	-0.502196
ENSMUSG00000036800	Fam135b	4703.55	3918.65	-0.263396
ENSMUSG00000039599	Fam149b	1522.8	1319.04	-0.207245
ENSMUSG00000079157	Fam155a	41773.5	30020	-0.476664
ENSMUSG00000034685	Fam171a2	1476.28	1757.74	0.251757
ENSMUSG00000064138	Fam172a	3846.2	3116.75	-0.303391
ENSMUSG00000037210	Fam193a	3501.18	2911.31	-0.266176
ENSMUSG00000027209	Fam227b	357.716	274.211	-0.383528
ENSMUSG00000079177	Fam228a	293.454	226.292	-0.37495
ENSMUSG00000058966	Fam57b	4252.55	5076.35	0.255462
ENSMUSG00000025555	Farp1	4408.7	3639.72	-0.276526
ENSMUSG00000021420	Fars2	3887.19	3157.25	-0.300057
ENSMUSG00000025153	Fasn	8264.69	9431.31	0.190497
ENSMUSG00000051062	Fbll1	910.779	1096.78	0.268099
ENSMUSG00000006369	Fbln1	481.643	373.276	-0.36772
ENSMUSG00000062470	Fbxl12os	209.699	153.234	-0.452577
ENSMUSG00000048520	Fbxl13	218.8	151.177	-0.53338
ENSMUSG00000023965	Fbxl17	9816.31	7875.96	-0.317724
ENSMUSG00000043556	Fbxl7	1281.36	930.727	-0.461247
ENSMUSG00000041556	Fbxo2	834.528	969.023	0.215571
ENSMUSG00000000127	Fer	3014.63	2517.55	-0.259958
ENSMUSG00000022788	Fgd4	3355.89	2909.96	-0.205698
ENSMUSG00000022523	Fgf12	9234.06	7847.22	-0.234782
ENSMUSG00000031137	Fgf13	5719.85	4882.56	-0.22834
ENSMUSG00000025551	Fgf14	43776.4	33714.7	-0.376777
ENSMUSG00000027208	Fgf7	99.9324	64.2975	-0.63619
ENSMUSG00000054252	Fgfr3	3657.98	4232.42	0.210439
ENSMUSG00000039899	Fgl2	321.822	231.191	-0.477181
ENSMUSG00000060579	Fhit	2933.65	2211	-0.408002
ENSMUSG00000089833	Fhitos	41.5256	21.0624	-0.979334
ENSMUSG00000024911	Fibp	562.372	662.715	0.236865
ENSMUSG00000075012	Fjx1	565.065	715.003	0.339533
ENSMUSG00000016087	Fli1	432.263	355.471	-0.282179
ENSMUSG00000040097	Flywch1	9256.94	11001.8	0.249132
ENSMUSG00000041559	Fmod	519.861	275.489	-0.916133
ENSMUSG00000026193	Fn1	1684.27	1206.39	-0.481425
ENSMUSG00000071984	Fndc1	456.732	324.734	-0.492091
ENSMUSG00000033487	Fndc3a	6798.1	5987.12	-0.18327
ENSMUSG00000039286	Fndc3b	2850.71	2361.85	-0.271405
ENSMUSG00000038552	Fndc4	1075.34	1277.17	0.248161
ENSMUSG00000001334	Fndc5	1105.38	1324.63	0.261048
ENSMUSG00000030067	Foxp1	3186.77	2528.43	-0.333853
ENSMUSG00000049176	Frmpd4	8490.96	6646.7	-0.35329
ENSMUSG00000027344	Fsip1	156.916	110.555	-0.505226
ENSMUSG00000034098	Fstl5	6703.56	5685.21	-0.237712
ENSMUSG00000086370	Ftx	3266.7	2697.97	-0.275958
ENSMUSG00000066705	Fxyd6	3630.84	4164.09	0.1977
ENSMUSG00000020235	Fzr1	633.734	743.359	0.230182
ENSMUSG00000106896	G630022F23Rik	400.105	508.12	0.344792
ENSMUSG00000004508	Gab2	2629.13	2081.57	-0.336911
ENSMUSG00000000560	Gabra2	5671.51	4670.73	-0.280085
ENSMUSG00000029212	Gabrb1	21591.6	18563.6	-0.217997
ENSMUSG00000033676	Gabrb3	16804.7	14148.8	-0.248183
ENSMUSG00000055026	Gabrg3	13810.5	9141.97	-0.595193
ENSMUSG00000070880	Gad1	5807.55	6720.87	0.210718
ENSMUSG00000034040	Galnt17	3073.94	2359.35	-0.381703
ENSMUSG00000096914	Galntl6	22996.8	17845.6	-0.365865
ENSMUSG00000028467	Gba2	815.894	931.375	0.190981
ENSMUSG00000020363	Gfpt2	183.457	145.858	-0.330879
ENSMUSG00000027316	Gfra4	409.152	482.993	0.239367
ENSMUSG00000055737	Ghr	2753.29	2190.54	-0.329874
ENSMUSG00000029276	Glmn	1003.1	830.451	-0.272492
ENSMUSG00000021102	Glrx5	774.552	923.96	0.254468
ENSMUSG00000058927	Gm10053	286.568	366.385	0.354482
ENSMUSG00000063087	Gm10125	1616.34	1266.45	-0.351935
ENSMUSG00000069804	Gm10277	30.7321	15.6762	-0.97117
ENSMUSG00000111765	Gm10635	53.9456	31.5137	-0.775528
ENSMUSG00000074235	Gm10649	621.85	498.764	-0.318211
ENSMUSG00000074385	Gm10684	6371.38	7483.89	0.232182
ENSMUSG00000074555	Gm10714	162.003	99.4061	-0.704612
ENSMUSG00000115002	Gm10847	65.4641	36.4129	-0.846256
ENSMUSG00000079353	Gm11099	231.381	162.118	-0.51323
ENSMUSG00000080058	Gm11175	2687.16	3213.02	0.257847
ENSMUSG00000087534	Gm11418	258.45	163.482	-0.66075
ENSMUSG00000087113	Gm11714	127.157	73.4668	-0.791448
ENSMUSG00000087172	Gm12153	48.0579	27.5418	-0.803148
ENSMUSG00000086020	Gm12239	1442.94	1002.7	-0.52512
ENSMUSG00000084863	Gm12523	125.82	176.118	0.485181
ENSMUSG00000085505	Gm12868	1104.28	1298.64	0.233896
ENSMUSG00000083679	Gm12892	216.501	289	0.4167
ENSMUSG00000086874	Gm13175	75.7634	46.3037	-0.710375
ENSMUSG00000081889	Gm13188	65.8444	37.5031	-0.81205
ENSMUSG00000087086	Gm13269	697.828	492.713	-0.502123
ENSMUSG00000086358	Gm13270	98.611	64.2551	-0.617936
ENSMUSG00000086353	Gm13481	709.416	503.003	-0.496064
ENSMUSG00000085862	Gm13483	633.37	528.577	-0.260936
ENSMUSG00000086855	Gm13844	193.056	132.885	-0.538841
ENSMUSG00000087185	Gm13872	2614.24	2979.24	0.18855
ENSMUSG00000085444	Gm13936	139.882	78.6989	-0.829795
ENSMUSG00000086416	Gm14002	32.007	17.1514	-0.900063
ENSMUSG00000074753	Gm14092	49.5169	28.1279	-0.815917
ENSMUSG00000087563	Gm14205	512.03	636.429	0.313771
ENSMUSG00000086614	Gm14330	123.627	71.1764	-0.796528
ENSMUSG00000109501	Gm14377	383.184	294.312	-0.380691
ENSMUSG00000078872	Gm14401	94.3292	52.1912	-0.853899
ENSMUSG00000085358	Gm14437	155.834	109.71	-0.506308
ENSMUSG00000085624	Gm14573	700.472	814.077	0.216838
ENSMUSG00000085669	Gm14817	736.043	852.287	0.21155
ENSMUSG00000085568	Gm14858	1398.87	1001.3	-0.482385
ENSMUSG00000087201	Gm15261	758.306	579.294	-0.388486
ENSMUSG00000081355	Gm15264	124.624	87.2071	-0.515065
ENSMUSG00000086095	Gm15328	126.69	88.5711	-0.516395
ENSMUSG00000085456	Gm15398	3168.4	2395.16	-0.403635
ENSMUSG00000085792	Gm15414	577.528	386.95	-0.577743
ENSMUSG00000085449	Gm15520	242.424	172.391	-0.491848
ENSMUSG00000087384	Gm15558	78.6631	48.7807	-0.689377
ENSMUSG00000086708	Gm15577	505.455	386.152	-0.388413
ENSMUSG00000085234	Gm15614	451.784	355.538	-0.345628
ENSMUSG00000087319	Gm15907	8.66965	2.07932	-2.05986
ENSMUSG00000085279	Gm15965	62.5859	39.6568	-0.65827
ENSMUSG00000081970	Gm16057	58.2494	32.0916	-0.860047
ENSMUSG00000086585	Gm16126	204.359	136.736	-0.579713
ENSMUSG00000087436	Gm16156	960.217	1103.65	0.200847
ENSMUSG00000086582	Gm16272	578.633	735.662	0.346396
ENSMUSG00000089671	Gm16537	246.339	318.134	0.368985
ENSMUSG00000089729	Gm16552	187.741	130.52	-0.524472
ENSMUSG00000070858	Gm1673	816.136	972.285	0.25257
ENSMUSG00000085990	Gm16731	242.813	322.042	0.407406
ENSMUSG00000097439	Gm16754	789.301	921.521	0.223442
ENSMUSG00000097357	Gm16793	293.363	379.916	0.372994
ENSMUSG00000091443	Gm17023	395.36	462.853	0.227387
ENSMUSG00000091172	Gm17120	260.154	170.188	-0.612234
ENSMUSG00000090458	Gm17122	345.691	415.852	0.266585
ENSMUSG00000091457	Gm17171	240.061	166.128	-0.531104
ENSMUSG00000058625	Gm17383	227.368	291.694	0.359429
ENSMUSG00000090592	Gm17571	73.2201	46.0322	-0.669597
ENSMUSG00000108937	Gm18908	58.7839	126.684	1.10774
ENSMUSG00000100706	Gm19744	285.412	204.864	-0.478378
ENSMUSG00000089699	Gm1992	987.884	755.183	-0.387516
ENSMUSG00000100199	Gm20324	187.722	136.044	-0.464529
ENSMUSG00000092625	Gm20404	464.613	338.28	-0.45781
ENSMUSG00000092232	Gm20521	129.804	94.2575	-0.461653
ENSMUSG00000093556	Gm20641	109.572	69.9779	-0.646911
ENSMUSG00000093383	Gm20642	1729.79	1330.56	-0.378557
ENSMUSG00000079297	Gm2223	225.159	282.798	0.328825
ENSMUSG00000110281	Gm2516	1760.09	1425.67	-0.304012
ENSMUSG00000097902	Gm26531	99.7017	70.8464	-0.492924
ENSMUSG00000097078	Gm26566	1151.26	1410.79	0.293284
ENSMUSG00000097185	Gm26596	587.877	690.967	0.233101
ENSMUSG00000097497	Gm26652	266.217	193.949	-0.456922
ENSMUSG00000097911	Gm26691	2508.64	1961.35	-0.355059
ENSMUSG00000097655	Gm26713	228.575	130.208	-0.811853
ENSMUSG00000097705	Gm26740	75.4752	46.28	-0.705614
ENSMUSG00000097031	Gm26820	78.4769	45.5446	-0.784988
ENSMUSG00000097311	Gm26871	12057.9	9491.76	-0.34523
ENSMUSG00000097797	Gm26901	195.741	142.018	-0.462872
ENSMUSG00000097834	Gm26911	68.9535	42.4011	-0.701522
ENSMUSG00000097992	Gm27016	134.503	83.3173	-0.690947
ENSMUSG00000099190	Gm27188	124.206	82.7346	-0.58617
ENSMUSG00000098429	Gm27226	45.6731	28.3159	-0.689731
ENSMUSG00000098302	Gm28039	259.308	192.692	-0.428371
ENSMUSG00000101741	Gm28055	65.765	36.7217	-0.840687
ENSMUSG00000101503	Gm28364	598.378	729.823	0.286491
ENSMUSG00000101640	Gm28376	350.227	280.185	-0.32191
ENSMUSG00000101651	Gm28402	118.209	157.092	0.410267
ENSMUSG00000100927	Gm28536	334.128	416.48	0.317844
ENSMUSG00000101463	Gm28750	490.563	358.386	-0.452927
ENSMUSG00000101797	Gm29266	139.72	79.8245	-0.807638
ENSMUSG00000101537	Gm29571	288.955	210.563	-0.456589
ENSMUSG00000109097	Gm29683	1036.37	754.36	-0.458213
ENSMUSG00000111673	Gm29724	317.624	245.11	-0.373894
ENSMUSG00000111334	Gm30015	172.515	223.679	0.374707
ENSMUSG00000106515	Gm30382	1124.81	861.649	-0.384513
ENSMUSG00000111542	Gm30619	270.231	383.265	0.50415
ENSMUSG00000115591	Gm31282	160.311	101.179	-0.663961
ENSMUSG00000109447	Gm3198	72.285	114.669	0.665701
ENSMUSG00000111602	Gm32014	635.859	468.407	-0.440943
ENSMUSG00000108986	Gm32061	11076.2	46.4387	-7.89792
ENSMUSG00000114306	Gm3227	145.259	90.1415	-0.688366
ENSMUSG00000112404	Gm32442	885.294	630.016	-0.490767
ENSMUSG00000115317	Gm32618	419.96	344.774	-0.284603
ENSMUSG00000111278	Gm32743	242.436	168.136	-0.527975
ENSMUSG00000112323	Gm32828	219.443	150.606	-0.543067
ENSMUSG00000116324	Gm33696	2119.9	1836.83	-0.206779
ENSMUSG00000108659	Gm34121	40.0555	16.6896	-1.26305
ENSMUSG00000115762	Gm34907	75.1448	50.0399	-0.586593
ENSMUSG00000110576	Gm36368	112.15	66.5029	-0.753943
ENSMUSG00000103961	Gm36388	337.096	252.558	-0.416545
ENSMUSG00000104302	Gm36975	2396.43	1902.26	-0.333172
ENSMUSG00000106133	Gm3724	91.8433	136.361	0.570188
ENSMUSG00000104448	Gm37256	93.8764	126.431	0.429512
ENSMUSG00000104435	Gm37422	542.067	633.224	0.224244
ENSMUSG00000102900	Gm37811	336.755	440.191	0.386433
ENSMUSG00000102789	Gm38256	113.167	66.9751	-0.756755
ENSMUSG00000112865	Gm40375	101.295	57.0518	-0.828223
ENSMUSG00000089940	Gm4117	473.665	389.165	-0.283486
ENSMUSG00000116223	Gm41396	582.188	724.453	0.315407
ENSMUSG00000091421	Gm4202	583.108	721.823	0.307882
ENSMUSG00000110373	Gm42303	914.863	735.958	-0.313932
ENSMUSG00000106395	Gm42439	224.39	166.823	-0.427693
ENSMUSG00000106536	Gm42508	31.8721	16.723	-0.930461
ENSMUSG00000105867	Gm42517	810.335	952.898	0.233804
ENSMUSG00000106959	Gm42548	82.0558	58.0885	-0.498354
ENSMUSG00000106719	Gm42556	145.242	100.253	-0.534813
ENSMUSG00000105975	Gm42609	782.919	640.599	-0.289443
ENSMUSG00000106010	Gm42616	163.857	115.395	-0.505857
ENSMUSG00000106631	Gm42669	1054.11	865.284	-0.284777
ENSMUSG00000106525	Gm42695	73.0531	44.5906	-0.712206
ENSMUSG00000106093	Gm42722	213.507	134.122	-0.670739
ENSMUSG00000107011	Gm42906	107.036	68.96	-0.634259
ENSMUSG00000078377	Gm4294	235.895	302.428	0.358445
ENSMUSG00000104677	Gm43376	1307.38	1050.24	-0.315958
ENSMUSG00000104894	Gm43507	372.41	248.529	-0.583479
ENSMUSG00000107383	Gm4366	576.638	690.493	0.25996
ENSMUSG00000105617	Gm43809	159.398	114.895	-0.472315
ENSMUSG00000108126	Gm43909	448.473	549.658	0.293513
ENSMUSG00000108171	Gm43915	671.646	516.145	-0.379925
ENSMUSG00000107427	Gm43948	229.124	177.112	-0.37147
ENSMUSG00000108158	Gm44002	1494.01	1768.79	0.243578
ENSMUSG00000107842	Gm44089	400.301	472.335	0.238728
ENSMUSG00000107422	Gm44129	232.993	163.34	-0.512406
ENSMUSG00000108869	Gm44532	210.237	151.704	-0.470758
ENSMUSG00000108943	Gm44559	256.019	168.492	-0.603577
ENSMUSG00000109362	Gm44562	232.682	144.657	-0.685728
ENSMUSG00000108867	Gm44643	441.896	228.558	-0.951146
ENSMUSG00000109121	Gm44644	504.918	381.735	-0.40348
ENSMUSG00000108806	Gm44729	327.946	421.104	0.360717
ENSMUSG00000109332	Gm44742	128.808	57.1491	-1.17242
ENSMUSG00000109157	Gm44829	511.859	403.424	-0.343447
ENSMUSG00000109008	Gm44899	296.983	233.993	-0.343916
ENSMUSG00000109125	Gm45159	1351.08	1074.66	-0.330241
ENSMUSG00000109562	Gm45178	133.796	83.2883	-0.683843
ENSMUSG00000108956	Gm45179	172.801	121.69	-0.505906
ENSMUSG00000109907	Gm45321	2195.61	1633.33	-0.426807
ENSMUSG00000110375	Gm45323	1480.17	1147.45	-0.367341
ENSMUSG00000109838	Gm45341	988.863	707.66	-0.482714
ENSMUSG00000110202	Gm45435	67.3691	45.9893	-0.550788
ENSMUSG00000110086	Gm45623	191.826	260.505	0.44151
ENSMUSG00000110243	Gm45631	303.085	386.469	0.350628
ENSMUSG00000109849	Gm45645	323.553	244.063	-0.406746
ENSMUSG00000110588	Gm45774	736.375	954.302	0.374005
ENSMUSG00000110105	Gm45844	770.068	606.19	-0.345215
ENSMUSG00000112555	Gm47027	606.834	422.304	-0.523019
ENSMUSG00000112548	Gm47338	42.3807	22.0225	-0.944431
ENSMUSG00000114131	Gm47460	43.7382	26.354	-0.730872
ENSMUSG00000111910	Gm47472	251.346	176.244	-0.512099
ENSMUSG00000113576	Gm47658	88.0124	57.2547	-0.620313
ENSMUSG00000114504	Gm48321	666.054	538.111	-0.307735
ENSMUSG00000111627	Gm48749	942.264	617.891	-0.60878
ENSMUSG00000054556	Gm4876	1268.57	991.916	-0.354911
ENSMUSG00000114857	Gm48770	174.994	126.634	-0.466636
ENSMUSG00000110899	Gm48840	92.0898	53.769	-0.776267
ENSMUSG00000111160	Gm48855	39.226	23.4424	-0.74269
ENSMUSG00000111950	Gm48893	530.593	411.283	-0.367475
ENSMUSG00000115704	Gm49171	130.994	89.6747	-0.546725
ENSMUSG00000114988	Gm49226	183.316	133.983	-0.452281
ENSMUSG00000073427	Gm4924	1112.71	872.801	-0.350359
ENSMUSG00000115433	Gm49267	140.271	94.0168	-0.577224
ENSMUSG00000115463	Gm49356	690.256	549.467	-0.329099
ENSMUSG00000116000	Gm49497	18.8429	6.62647	-1.50771
ENSMUSG00000104913	Gm6560	304.811	380.755	0.320949
ENSMUSG00000067973	Gm6994	143.23	100.654	-0.508933
ENSMUSG00000109533	Gm7394	70.5465	0.365737	-7.59163
ENSMUSG00000089982	Gm7568	151.766	93.3384	-0.70131
ENSMUSG00000099471	Gm8451	56.2568	84.2375	0.582437
ENSMUSG00000111847	Gm8899	30.0841	14.0703	-1.09635
ENSMUSG00000102774	Gm9748	372.813	466.617	0.32379
ENSMUSG00000095478	Gm9824	231.731	325.189	0.488826
ENSMUSG00000050299	Gm9843	486.536	592.279	0.283731
ENSMUSG00000097099	Gm9917	1414.86	1697.3	0.262583
ENSMUSG00000054061	Gm9934	448.123	560.971	0.324031
ENSMUSG00000038372	Gmds	4001.38	3239.71	-0.304635
ENSMUSG00000025739	Gng13	167.186	214.208	0.357561
ENSMUSG00000024429	Gnl1	1940.32	2250.67	0.214064
ENSMUSG00000031545	Gpat4	1879.97	2149.58	0.193344
ENSMUSG00000058571	Gpc6	11808.6	9114.04	-0.373672
ENSMUSG00000023019	Gpd1	272.228	359.867	0.402651
ENSMUSG00000036427	Gpi1	9802.84	10941.9	0.158586
ENSMUSG00000036357	Gpr101	2589.52	3122.66	0.270092
ENSMUSG00000024958	Gpr137	1100.97	1285.68	0.223753
ENSMUSG00000066197	Gpr139	439.961	368.136	-0.257136
ENSMUSG00000045967	Gpr158	8854.2	7498.79	-0.239704
ENSMUSG00000038390	Gpr162	2507.51	2964.62	0.241591
ENSMUSG00000050075	Gpr171	172.662	122.139	-0.499432
ENSMUSG00000040133	Gpr176	584.638	452.002	-0.371216
ENSMUSG00000051212	Gpr183	153.981	110.659	-0.476636
ENSMUSG00000026424	Gpr37l1	3995.59	4820.83	0.270874
ENSMUSG00000041907	Gpr45	1238.34	999.395	-0.309277
ENSMUSG00000008734	Gprc5b	4362.51	4985.11	0.192469
ENSMUSG00000001700	Gramd3	592.886	506.436	-0.227375
ENSMUSG00000042942	Greb1l	1853.87	1457.96	-0.346589
ENSMUSG00000035637	Grhpr	532.346	647.432	0.282365
ENSMUSG00000001986	Gria3	4958.77	4095.02	-0.276113
ENSMUSG00000025892	Gria4	16332.3	14035.7	-0.218623
ENSMUSG00000041078	Grid1	13662.3	10183.6	-0.423949
ENSMUSG00000071424	Grid2	36150.7	28346.4	-0.350857
ENSMUSG00000085418	Grip1os1	258.658	175.743	-0.557583
ENSMUSG00000084764	Grip1os2	225.56	146.619	-0.621434
ENSMUSG00000003228	Grk5	936.822	773.071	-0.277175
ENSMUSG00000074886	Grk6	976.28	1124.53	0.203961
ENSMUSG00000049583	Grm5	18061.3	15123.3	-0.256129
ENSMUSG00000056755	Grm7	23604.3	18875.2	-0.322557
ENSMUSG00000024211	Grm8	6230.25	4790.54	-0.379103
ENSMUSG00000016503	Gtf3a	628.189	776.09	0.305024
ENSMUSG00000007610	Gtpbp3	667.127	767.522	0.202247
ENSMUSG00000041624	Gucy1a2	4220.4	3384.22	-0.318557
ENSMUSG00000056870	Gulp1	1334.47	1087.36	-0.295427
ENSMUSG00000052565	H1f3	286.33	395.168	0.464789
ENSMUSG00000060586	H2-Eb1	139.065	86.0432	-0.692631
ENSMUSG00000079507	H2-Q1	78.6236	49.0155	-0.681723
ENSMUSG00000060032	H2aj	533.367	660.736	0.308945
ENSMUSG00000021476	Habp4	2918.63	3373.42	0.20892
ENSMUSG00000063275	Hacd1	1307.79	1012.16	-0.369692
ENSMUSG00000006930	Hap1	16500.6	19070.4	0.208818
ENSMUSG00000034245	Hdac11	5869.66	6701.89	0.19129
ENSMUSG00000067567	Hdac8	3219.62	2377.13	-0.437671
ENSMUSG00000004698	Hdac9	8218.32	6915.57	-0.248995
ENSMUSG00000034551	Hdx	853.582	723.457	-0.238623
ENSMUSG00000043410	Hfm1	388.017	319.669	-0.279543
ENSMUSG00000069307	Hist1h2bq	24.1286	42.8873	0.829804
ENSMUSG00000007908	Hmgcll1	2542.47	2052.85	-0.308598
ENSMUSG00000040151	Hs2st1	3787.81	3348.13	-0.178007
ENSMUSG00000044499	Hs3st5	2594.45	1969.39	-0.397683
ENSMUSG00000053465	Hs6st3	9455.97	7231.08	-0.387015
ENSMUSG00000025092	Hspa12a	3315.82	3683.19	0.151591
ENSMUSG00000059854	Hydin	509.143	393.826	-0.370513
ENSMUSG00000027406	Idh3b	2904.18	3337.56	0.200664
ENSMUSG00000065968	Ifitm7	504.244	600.048	0.250956
ENSMUSG00000029814	Igf2bp3	1278.85	1049.86	-0.284649
ENSMUSG00000039323	Igfbp2	720.016	484.074	-0.5728
ENSMUSG00000022790	Igsf11	846.812	723.082	-0.227882
ENSMUSG00000035004	Igsf6	168.259	124.908	-0.429818
ENSMUSG00000031712	Il15	189.251	143.043	-0.40385
ENSMUSG00000052372	Il1rapl1	31340.3	25798.4	-0.280735
ENSMUSG00000003882	Il7r	28.7451	15.3863	-0.901665
ENSMUSG00000042670	Immp1l	1812.61	1557.24	-0.219081
ENSMUSG00000041324	Inhba	337.852	268.677	-0.330521
ENSMUSG00000037940	Inpp4b	8011.76	6119.64	-0.388672
ENSMUSG00000066607	Insyn1	1185.59	1356.3	0.194078
ENSMUSG00000028344	Invs	1314.15	1143.59	-0.20056
ENSMUSG00000037801	Iqch	805.273	619.642	-0.378044
ENSMUSG00000030536	Iqgap1	1284.96	1106.01	-0.216365
ENSMUSG00000031627	Irf2	1554.32	1230.15	-0.337448
ENSMUSG00000044030	Irf2bp1	1252.5	1492.25	0.25268
ENSMUSG00000032925	Itgbl1	1653.62	1430.52	-0.20909
ENSMUSG00000037254	Itih2	328.147	219.563	-0.579704
ENSMUSG00000074797	Itpa	748.238	866.085	0.211012
ENSMUSG00000037315	Jade3	619.718	513.861	-0.270232
ENSMUSG00000063568	Jazf1	5995.62	4395.4	-0.447914
ENSMUSG00000037876	Jmjd1c	6196.03	5396.24	-0.199389
ENSMUSG00000071076	Jund	3301.35	3912.06	0.244874
ENSMUSG00000110630	K230015D01Rik	417.01	505.386	0.277303
ENSMUSG00000047976	Kcna1	965.272	1168.93	0.27618
ENSMUSG00000028931	Kcnab2	3044.17	3545.97	0.22013
ENSMUSG00000092083	Kcnb2	13443.7	9518.42	-0.498136
ENSMUSG00000027895	Kcnc4	1216.5	1428.95	0.232228
ENSMUSG00000060882	Kcnd2	32986	26815.4	-0.298789
ENSMUSG00000034402	Kcnh5	2070.42	1686.48	-0.295913
ENSMUSG00000035580	Kcnh8	1001.41	781.887	-0.357003
ENSMUSG00000079436	Kcnj13	254.379	171.708	-0.567019
ENSMUSG00000026824	Kcnj3	5267.05	4465.7	-0.238111
ENSMUSG00000044216	Kcnj4	135.388	176.307	0.380989
ENSMUSG00000038026	Kcnj9	1431.81	1691.3	0.240292
ENSMUSG00000033998	Kcnk1	1225.61	1416.88	0.209212
ENSMUSG00000020164	Kcnmb4os1	142.043	187.883	0.4035
ENSMUSG00000009545	Kcnq1	7270.05	5823.61	-0.32005
ENSMUSG00000056258	Kcnq3	11637.4	9143.28	-0.347981
ENSMUSG00000051401	Kctd16	6153.14	4906.57	-0.326608
ENSMUSG00000033287	Kctd17	895.333	1036.6	0.211357
ENSMUSG00000028397	Kdm4c	2778.08	2367.15	-0.230937
ENSMUSG00000026058	Khdrbs2	6067.22	4758.93	-0.350398
ENSMUSG00000057439	Kir3dl2	123.537	77.2662	-0.677033
ENSMUSG00000021288	Klc1	9540.83	10653.5	0.159147
ENSMUSG00000024862	Klc2	2886.56	3282.09	0.185265
ENSMUSG00000072294	Klf12	7361.99	5927.26	-0.312731
ENSMUSG00000041649	Klf8	705.524	574.605	-0.296125
ENSMUSG00000033863	Klf9	1737.95	2049.84	0.238123
ENSMUSG00000019899	Lama2	1885.65	1562.81	-0.270915
ENSMUSG00000019846	Lama4	403.954	281.95	-0.518752
ENSMUSG00000054469	Lclat1	1904.52	1602.11	-0.249451
ENSMUSG00000015882	Lcorl	4779.88	3980.31	-0.264092
ENSMUSG00000039706	Ldb2	4055.26	2923.07	-0.472311
ENSMUSG00000024544	Ldlrad4	2684.43	2080.78	-0.367492
ENSMUSG00000074579	Lekr1	1198.24	957.939	-0.322915
ENSMUSG00000057722	Lepr	439.359	335.802	-0.387788
ENSMUSG00000005299	Letm1	1185.94	1381.41	0.220115
ENSMUSG00000033595	Lgi3	2380.09	2917.23	0.293585
ENSMUSG00000048332	Lhfp	1886.03	1578.78	-0.256543
ENSMUSG00000045312	Lhfpl2	762.906	653.502	-0.223314
ENSMUSG00000106379	Lhfpl3	8625.31	6390.73	-0.432594
ENSMUSG00000029674	Limk1	1119.47	1298.81	0.21437
ENSMUSG00000019920	Lims1	2346.73	2047.73	-0.196623
ENSMUSG00000063804	Lin28b	1422.59	1216.3	-0.226018
ENSMUSG00000085793	Lin52	1508.91	1326.49	-0.185888
ENSMUSG00000045083	Lingo2	37287.1	28712.3	-0.377008
ENSMUSG00000054966	Lmntd1	339.463	215.787	-0.653646
ENSMUSG00000110613	Lncbate1	242.136	148.695	-0.703463
ENSMUSG00000044471	Lncpint	9031.28	6756.63	-0.418626
ENSMUSG00000034205	Loxl2	40.7624	22.4113	-0.863011
ENSMUSG00000033192	Lpcat2	632.129	526.763	-0.263065
ENSMUSG00000015568	Lpl	30.2695	55.9372	0.885942
ENSMUSG00000033306	Lpp	4243.08	3389.3	-0.324127
ENSMUSG00000035653	Lrfn5	12088.6	10065.7	-0.264202
ENSMUSG00000049252	Lrp1b	51391.9	42266.9	-0.282013
ENSMUSG00000029103	Lrpap1	4023.93	4530.09	0.170935
ENSMUSG00000090291	Lrrc10b	95.7962	130.825	0.449599
ENSMUSG00000049799	Lrrc19	122.917	90.2229	-0.446121
ENSMUSG00000030556	Lrrc28	1212.06	976.424	-0.311878
ENSMUSG00000045201	Lrrc3b	1663.57	1366.63	-0.283659
ENSMUSG00000050587	Lrrc4c	31561.9	25959.7	-0.281912
ENSMUSG00000022375	Lrrc6	411.647	323.775	-0.346415
ENSMUSG00000046079	Lrrc8d	1258.28	998.699	-0.333335
ENSMUSG00000019892	Lrriq1	568.568	477.279	-0.2525
ENSMUSG00000015133	Lrrk1	255.381	172.692	-0.564453
ENSMUSG00000042846	Lrrtm3	6009.66	4830.74	-0.315039
ENSMUSG00000052581	Lrrtm4	34227.3	26320.8	-0.378945
ENSMUSG00000061080	Lsamp	119300	95052.7	-0.327793
ENSMUSG00000063297	Luzp2	9574.05	8420.08	-0.185294
ENSMUSG00000022594	Lynx1	4497.46	5557.13	0.30523
ENSMUSG00000028670	Lypla2	631.645	739.622	0.227676
ENSMUSG00000068205	Macrod2	23449.6	18424.6	-0.347927
ENSMUSG00000086450	Macrod2os1	777.918	582.201	-0.418102
ENSMUSG00000055435	Maf	522.003	419.735	-0.31458
ENSMUSG00000036634	Mag	2905.45	3632.7	0.322284
ENSMUSG00000025268	Maged2	2008.05	2317.04	0.206485
ENSMUSG00000031227	Magee1	4743.46	5461.63	0.203392
ENSMUSG00000056972	Magel2	661.422	3.5652	-7.53545
ENSMUSG00000045095	Magi1	9183.02	7719.21	-0.250517
ENSMUSG00000040003	Magi2	32048.1	24986.1	-0.359111
ENSMUSG00000031925	Maml2	4510.06	3236.97	-0.478503
ENSMUSG00000061143	Maml3	2502.23	1751.84	-0.514341
ENSMUSG00000059401	Mamld1	1270.02	1051.75	-0.272061
ENSMUSG00000027602	Map1lc3a	1949.81	2233.74	0.196129
ENSMUSG00000027223	Mapk8ip1	4875.4	5565.86	0.191084
ENSMUSG00000022619	Mapk8ip2	6235.69	7194.01	0.206245
ENSMUSG00000036469	Marchf1	13363.4	10420.9	-0.358804
ENSMUSG00000032656	Marchf3	967.28	770.351	-0.328418
ENSMUSG00000039372	Marchf4	836.89	669.771	-0.32137
ENSMUSG00000024513	Mbd2	1465.87	1269.51	-0.207481
ENSMUSG00000035478	Mbd3	392.011	487.86	0.315574
ENSMUSG00000036792	Mbd5	8590.58	7025.89	-0.290074
ENSMUSG00000046101	Mcmdc2	428.848	328.511	-0.384525
ENSMUSG00000021596	Mctp1	3739.56	3103.65	-0.268902
ENSMUSG00000034912	Mdga2	36109.8	29588.1	-0.287373
ENSMUSG00000056476	Med12l	7440.95	6273.13	-0.2463
ENSMUSG00000005583	Mef2c	3211.57	2771.85	-0.212427
ENSMUSG00000058704	Memo1	1672.19	1384.31	-0.272568
ENSMUSG00000029726	Mepce	664.771	765.514	0.203573
ENSMUSG00000002274	Metrn	1231.24	1482.9	0.268318
ENSMUSG00000030605	Mfge8	1806.28	2130.27	0.238014
ENSMUSG00000019888	Mgat4c	12968	10313.2	-0.330463
ENSMUSG00000026688	Mgst3	674.048	823.639	0.28916
ENSMUSG00000021973	Micu2	1778.55	1561.28	-0.187971
ENSMUSG00000026858	Miga2	1737.97	1937.95	0.157123
ENSMUSG00000085510	Mir217hg	88.5959	51.7182	-0.776568
ENSMUSG00000090386	Mir99ahg	9681.6	8234.26	-0.233606
ENSMUSG00000086212	Mkln1os	533.935	396.587	-0.429026
ENSMUSG00000029922	Mkrn1	2242.95	2565.97	0.194105
ENSMUSG00000026743	Mllt10	3762.4	3124.03	-0.268247
ENSMUSG00000028496	Mllt3	4751.94	3962.82	-0.261989
ENSMUSG00000029575	Mmab	638.801	748.492	0.22862
ENSMUSG00000073910	Mob3b	522.221	415.506	-0.329792
ENSMUSG00000032092	Mpzl2	122.071	70.3008	-0.796107
ENSMUSG00000020695	Mrc2	380.26	287.568	-0.403085
ENSMUSG00000031070	Mrgprf	32.3231	17.3419	-0.898302
ENSMUSG00000018405	Mrm1	240.877	300.005	0.316692
ENSMUSG00000029486	Mrpl1	1379.49	1205.16	-0.194912
ENSMUSG00000037531	Mrpl47	979.683	1133.55	0.210464
ENSMUSG00000030706	Mrpl48	3840.59	4424.18	0.204082
ENSMUSG00000037740	Mrps26	857.044	993.381	0.212978
ENSMUSG00000040269	Mrps28	751.792	602.992	-0.318194
ENSMUSG00000031765	Mt1	2221.83	2732.36	0.298402
ENSMUSG00000031762	Mt2	729.64	946	0.374656
ENSMUSG00000024012	Mtch1	6811.43	7769.03	0.189777
ENSMUSG00000066442	Mthfs	1420.67	1008.55	-0.49429
ENSMUSG00000016510	Mtif3	693.724	809.046	0.221859
ENSMUSG00000022353	Mtss1	3467.39	2884.25	-0.26565
ENSMUSG00000038065	Mturn	2560.99	2973.46	0.215444
ENSMUSG00000001053	N4bp3	166.412	223.858	0.427827
ENSMUSG00000059278	Naa38	349.462	441.478	0.337206
ENSMUSG00000102758	Naaladl2	6621.1	5371.47	-0.301754
ENSMUSG00000048142	Nat8l	3828.87	4654.23	0.281623
ENSMUSG00000020181	Nav3	16436.6	13425.8	-0.291907
ENSMUSG00000028833	Ncdn	11497.1	13761.8	0.259394
ENSMUSG00000049690	Nckap5	3175.43	2330.72	-0.44618
ENSMUSG00000033585	Ndn	10224.2	22.0225	-8.85879
ENSMUSG00000036564	Ndrg4	17886.1	21003	0.231757
ENSMUSG00000020153	Ndufs7	1629.31	1893.68	0.21693
ENSMUSG00000037916	Ndufv1	2825.72	3258.88	0.205758
ENSMUSG00000053702	Nebl	10989.5	9229.16	-0.25186
ENSMUSG00000022055	Nefl	7825.81	9492.61	0.278565
ENSMUSG00000022054	Nefm	9219.62	11199.5	0.280661
ENSMUSG00000040037	Negr1	26547	21255.6	-0.320702
ENSMUSG00000042567	Nek10	1081.01	842.981	-0.358803
ENSMUSG00000035032	Nek11	334.893	259.68	-0.366967
ENSMUSG00000031478	Nek3	223.065	170.828	-0.384916
ENSMUSG00000055409	Nell1	7208.2	5858.19	-0.299184
ENSMUSG00000037499	Nenf	1276.87	1474.42	0.207529
ENSMUSG00000034000	Neu4	237.691	298.139	0.326895
ENSMUSG00000028565	Nfia	7392.48	6091.4	-0.279284
ENSMUSG00000047084	Ngrn	893.261	1030.11	0.205647
ENSMUSG00000059493	Nhs	4348.34	3387.36	-0.360301
ENSMUSG00000038879	Nipal2	1200.1	1001.28	-0.261313
ENSMUSG00000069670	Nkain2	28515.9	22488.7	-0.342567
ENSMUSG00000055761	Nkain3	5480.83	4250.45	-0.366779
ENSMUSG00000063887	Nlgn1	50651.1	39771.2	-0.348869
ENSMUSG00000017376	Nlk	2955.71	2532.17	-0.223128
ENSMUSG00000029361	Nos1	1922.5	2167.61	0.173119
ENSMUSG00000026077	Npas2	867.254	644.734	-0.42775
ENSMUSG00000021010	Npas3	13290.5	10299.1	-0.367871
ENSMUSG00000026602	Nphs2	27.4499	8.70309	-1.6572
ENSMUSG00000026241	Nppc	53.5057	77.2067	0.529034
ENSMUSG00000043659	Npsr1	411.822	300.949	-0.452502
ENSMUSG00000020889	Nr1d1	3639.45	4075.13	0.163124
ENSMUSG00000031618	Nr3c2	4832.49	3886.48	-0.314303
ENSMUSG00000063972	Nr6a1	1790.75	1391.21	-0.364227
ENSMUSG00000085201	Nr6a1os	426.287	314.999	-0.436478
ENSMUSG00000058440	Nrf1	1817.97	1497.22	-0.280035
ENSMUSG00000041014	Nrg3	55262.7	43746.3	-0.337144
ENSMUSG00000093528	Nrg3os	4424.13	3506.78	-0.335245
ENSMUSG00000034825	Nrip3	2185.47	2607.65	0.254801
ENSMUSG00000024109	Nrxn1	74792.9	63477.2	-0.236663
ENSMUSG00000066392	Nrxn3	58856	45097.3	-0.384147
ENSMUSG00000059586	Nsmce2	2571	2096.48	-0.294359
ENSMUSG00000006476	Nsmf	2434.37	2933.71	0.269179
ENSMUSG00000059146	Ntrk3	12522	10240.4	-0.290188
ENSMUSG00000030824	Nucb1	1505.79	1721.2	0.192897
ENSMUSG00000024213	Nudt3	4974.06	5528.77	0.152534
ENSMUSG00000057000	Nxf3	35.0113	16.9448	-1.04697
ENSMUSG00000032028	Nxpe2	159.169	109.637	-0.537823
ENSMUSG00000044229	Nxpe4	1159.6	915.352	-0.341228
ENSMUSG00000054976	Nyap2	3400.43	2740.54	-0.311256
ENSMUSG00000043801	Oaz1-ps	424.35	572.947	0.433148
ENSMUSG00000021913	Ogdhl	3310	3923.72	0.24539
ENSMUSG00000023707	Ogfod2	331.079	431.891	0.383491
ENSMUSG00000021390	Ogn	725.756	394.223	-0.880473
ENSMUSG00000046618	Olfml2a	215.568	144.316	-0.578918
ENSMUSG00000048368	Omd	70.329	38.1673	-0.881783
ENSMUSG00000062257	Opcml	29096.9	22563.9	-0.366851
ENSMUSG00000033510	Otud7a	5020.07	3834.59	-0.388636
ENSMUSG00000027301	Oxt	6374.9	10781	0.758011
ENSMUSG00000036381	P2ry14	950.605	706.945	-0.427248
ENSMUSG00000038168	P3h2	640.045	518.044	-0.3051
ENSMUSG00000006675	P4htm	1397.64	1606.37	0.200817
ENSMUSG00000037196	Pacrg	3613.92	2800.83	-0.367706
ENSMUSG00000039913	Pak7	4376.22	3545.36	-0.303752
ENSMUSG00000090053	Pakap	1816.75	1299.32	-0.4836
ENSMUSG00000028370	Pappa	357.368	267.325	-0.418819
ENSMUSG00000025812	Pard3	4838.63	3864.43	-0.324343
ENSMUSG00000028964	Park7	1924.38	2245.91	0.222906
ENSMUSG00000021725	Parp8	3787.66	3148.43	-0.266675
ENSMUSG00000052534	Pbx1	10795.3	8311.33	-0.37725
ENSMUSG00000023495	Pcbp4	1977.65	2240.74	0.180187
ENSMUSG00000041650	Pcca	3277.81	2660.49	-0.301038
ENSMUSG00000034755	Pcdh11x	6813.61	5871.61	-0.214663
ENSMUSG00000052613	Pcdh15	17259.5	13220.2	-0.384648
ENSMUSG00000036422	Pcdh8	1020.55	1215.27	0.251932
ENSMUSG00000038370	Pcp4l1	735.025	903.95	0.298449
ENSMUSG00000029623	Pdap1	893.461	1029.76	0.204838
ENSMUSG00000059173	Pde1a	4886.58	4124.05	-0.244764
ENSMUSG00000022489	Pde1b	1871.49	2188.08	0.225479
ENSMUSG00000041741	Pde3a	686.242	563.875	-0.283343
ENSMUSG00000021699	Pde4d	17033	13353.2	-0.35115
ENSMUSG00000053965	Pde5a	349.999	281.333	-0.31507
ENSMUSG00000019990	Pde7b	2755.81	2142.44	-0.363221
ENSMUSG00000038240	Pdss2	1713.35	1375.63	-0.316733
ENSMUSG00000032788	Pdxk	5131.97	5815.65	0.180428
ENSMUSG00000035357	Pdzrn3	696.724	518.259	-0.426913
ENSMUSG00000036218	Pdzrn4	7021.88	4992.36	-0.492137
ENSMUSG00000032959	Pebp1	4571.33	5354.52	0.228141
ENSMUSG00000021846	Peli2	1270.05	1062.09	-0.257973
ENSMUSG00000020277	Pfkl	2192.64	2581.71	0.235662
ENSMUSG00000033065	Pfkm	6428.53	7358.23	0.194869
ENSMUSG00000011752	Pgam1	4109.7	4807.46	0.22624
ENSMUSG00000043445	Pgp	522.572	670.425	0.359447
ENSMUSG00000049940	Pgrmc2	1836.01	2106.17	0.198044
ENSMUSG00000029629	Phf14	5304.01	4689.88	-0.177534
ENSMUSG00000041229	Phf8	1648.41	1415.46	-0.219808
ENSMUSG00000033149	Phldb2	621.154	486.067	-0.353797
ENSMUSG00000039987	Phtf2	1263.9	1064.17	-0.248155
ENSMUSG00000025423	Pias2	4187.85	3741.07	-0.162756
ENSMUSG00000022064	Pibf1	1671.96	1378.07	-0.278891
ENSMUSG00000045658	Pid1	4177.42	3400.73	-0.296768
ENSMUSG00000041482	Piezo2	234.65	163.986	-0.516934
ENSMUSG00000010136	Pifo	206.048	157.856	-0.38437
ENSMUSG00000056536	Pign	1205.05	1019.66	-0.241008
ENSMUSG00000010607	Pigyl	302.444	375.877	0.313591
ENSMUSG00000031834	Pik3r2	1054.81	1248.8	0.243556
ENSMUSG00000035828	Pim3	648.415	804.947	0.311977
ENSMUSG00000028756	Pink1	6751.45	7910.84	0.228633
ENSMUSG00000028669	Pithd1	1941.65	2276.29	0.229406
ENSMUSG00000034403	Pja1	6278.87	7176.29	0.192735
ENSMUSG00000034462	Pkd2	1777.88	1550.74	-0.1972
ENSMUSG00000032294	Pkm	20798.7	24316.7	0.22546
ENSMUSG00000049148	Plcxd3	3522.8	2910.78	-0.275316
ENSMUSG00000040852	Plekhh2	692.828	567.721	-0.287315
ENSMUSG00000063446	Plppr1	1963.79	1545.19	-0.345861
ENSMUSG00000026748	Plxdc2	5952.29	5150.65	-0.208689
ENSMUSG00000046287	Pnma3	1257.58	1424.57	0.179877
ENSMUSG00000070802	Pnmal2	9285.67	11001.8	0.244656
ENSMUSG00000033152	Podxl2	7798.28	8930.73	0.195621
ENSMUSG00000020471	Pold2	315.265	394.165	0.322233
ENSMUSG00000001100	Poldip2	1568.37	1801.83	0.200196
ENSMUSG00000024258	Polr2d	286.36	348.878	0.284892
ENSMUSG00000004667	Polr2e	704.052	835.509	0.246972
ENSMUSG00000022476	Polr3h	8751.53	9879.79	0.174946
ENSMUSG00000028700	Pomgnt1	1626.36	1808.33	0.153014
ENSMUSG00000029372	Ppbp	42.8618	21.0183	-1.02804
ENSMUSG00000053825	Ppfia2	9349.74	8085.2	-0.209642
ENSMUSG00000026181	Ppm1f	2537.45	2824.42	0.154571
ENSMUSG00000040653	Ppp1r14c	1242.96	1022.22	-0.282076
ENSMUSG00000051403	Ppp1r37	1810.62	2078.5	0.199058
ENSMUSG00000038976	Ppp1r9b	8056.92	9514.51	0.239901
ENSMUSG00000024500	Ppp2r2b	11281.1	8997.12	-0.326376
ENSMUSG00000024777	Ppp2r5b	2141.27	2496.63	0.22152
ENSMUSG00000029913	Prdm5	1064.79	895.426	-0.249928
ENSMUSG00000069378	Prdm6	96.3488	56.098	-0.780319
ENSMUSG00000024953	Prdx5	2481.5	2947.82	0.248436
ENSMUSG00000028944	Prkag2	2212.75	1825.47	-0.277572
ENSMUSG00000025855	Prkar1b	10099.5	11202.9	0.14959
ENSMUSG00000050965	Prkca	4896.53	3989.98	-0.295381
ENSMUSG00000002688	Prkd1	2221.34	1763.72	-0.332804
ENSMUSG00000052920	Prkg1	17270.8	14148.9	-0.287641
ENSMUSG00000005268	Prlr	1422.07	1040.85	-0.450227
ENSMUSG00000030505	Prmt3	1354.98	1076.92	-0.331356
ENSMUSG00000091154	Proscos	111.068	149.938	0.432922
ENSMUSG00000042320	Prox2	269.158	213.468	-0.334432
ENSMUSG00000024735	Prpf19	2464.13	2847.49	0.208613
ENSMUSG00000073565	Prr16	3080.76	2303.28	-0.419597
ENSMUSG00000039476	Prrx2	38.9912	21.7203	-0.844107
ENSMUSG00000029059	Prxl2b	1127.54	1384.06	0.295728
ENSMUSG00000031897	Psmb10	564.255	664.421	0.235749
ENSMUSG00000069744	Psmb3	954.553	1125.52	0.237691
ENSMUSG00000022193	Psmb5	622.52	756.263	0.280766
ENSMUSG00000006998	Psmd2	4126.77	4760.54	0.206113
ENSMUSG00000042256	Ptchd4	1877.73	1478.43	-0.344929
ENSMUSG00000015090	Ptgds	22867.7	15110.1	-0.597799
ENSMUSG00000021745	Ptprg	11890.5	9338.81	-0.348493
ENSMUSG00000019889	Ptprk	5771.62	4810.92	-0.262661
ENSMUSG00000020280	Pus10	1092.37	912.861	-0.258991
ENSMUSG00000005716	Pvalb	278.016	351.028	0.33642
ENSMUSG00000097039	Pvt1	1615.31	1228.88	-0.394465
ENSMUSG00000033059	Pygb	6671.4	7616.95	0.191224
ENSMUSG00000017639	Rab11fip4	6346.52	7021.34	0.14578
ENSMUSG00000040472	Rabggta	598.078	724.393	0.276439
ENSMUSG00000022246	Rai14	320.912	241.413	-0.410674
ENSMUSG00000039717	Ralyl	22620.2	18142.4	-0.318251
ENSMUSG00000040594	Ranbp17	2094.34	1683.05	-0.315418
ENSMUSG00000048424	Ranbp3l	635.953	407.279	-0.642903
ENSMUSG00000085001	Rapgef4os2	525.297	627.504	0.256491
ENSMUSG00000028292	Rars2	1305.62	1099.19	-0.248301
ENSMUSG00000029136	Rbks	570.222	454.978	-0.325726
ENSMUSG00000032582	Rbm6	4030.58	3410.56	-0.240977
ENSMUSG00000039607	Rbms3	6162.76	4903.62	-0.329728
ENSMUSG00000039191	Rbpj	1400.62	1202.33	-0.220234
ENSMUSG00000028476	Reck	740.037	595.195	-0.314236
ENSMUSG00000044024	Rell2	1411.36	1606.78	0.187083
ENSMUSG00000020037	Rfx4	896.405	745.689	-0.265575
ENSMUSG00000002459	Rgs20	1592.19	1175.55	-0.437681
ENSMUSG00000037627	Rgs22	600.414	418.509	-0.520698
ENSMUSG00000042671	Rgs8	1451.67	1715.77	0.241146
ENSMUSG00000054364	Rhob	3990.89	4699.75	0.235875
ENSMUSG00000025485	Ric8a	1146.34	1320.64	0.204202
ENSMUSG00000041670	Rims1	13587	11241.9	-0.27335
ENSMUSG00000037386	Rims2	15602.8	13350	-0.224967
ENSMUSG00000032890	Rims3	6043.75	7020.37	0.216102
ENSMUSG00000057455	Rit2	10202.9	8972.29	-0.185427
ENSMUSG00000054855	Rnd1	569.145	694.727	0.28765
ENSMUSG00000044164	Rnf182	351.916	282.568	-0.316631
ENSMUSG00000020496	Rnf187	5935.05	6990.69	0.236173
ENSMUSG00000028274	Rngtt	2595.85	2330.65	-0.155476
ENSMUSG00000022883	Robo1	6466.5	5445.76	-0.247852
ENSMUSG00000035305	Ror1	461.791	347.046	-0.412115
ENSMUSG00000031174	Rpgr	1321.92	1096.01	-0.270373
ENSMUSG00000081747	Rpl7a-ps9	13.7687	4.33638	-1.66684
ENSMUSG00000023809	Rps6ka2	3013.9	2582.12	-0.223071
ENSMUSG00000024952	Rps6ka4	497.374	593.459	0.254818
ENSMUSG00000021180	Rps6ka5	2422.67	2043.85	-0.245306
ENSMUSG00000039087	Rreb1	1303.79	1030.58	-0.339255
ENSMUSG00000041506	Rrp9	312.28	397.482	0.348048
ENSMUSG00000086433	Rsf1os1	754.391	607.965	-0.311324
ENSMUSG00000019880	Rspo3	318.021	259.614	-0.292754
ENSMUSG00000071679	Rtl4	4023.98	2702.19	-0.574497
ENSMUSG00000006575	Rundc3a	3330.92	3774.61	0.180406
ENSMUSG00000058656	Samd12	6782.63	5277.36	-0.362029
ENSMUSG00000060487	Samd5	3103.21	2512.05	-0.304896
ENSMUSG00000024260	Sap130	1270.46	1040.12	-0.288606
ENSMUSG00000040722	Scamp5	5515.02	6228.46	0.17551
ENSMUSG00000088185	Scarna2	6842.21	8175.02	0.256759
ENSMUSG00000000085	Scmh1	2749.87	2275.68	-0.273065
ENSMUSG00000044770	Scml4	872.35	673.268	-0.373727
ENSMUSG00000070304	Scn2b	6194.22	7276.43	0.232309
ENSMUSG00000046480	Scn4b	298.55	426.877	0.515847
ENSMUSG00000026504	Sdccag8	2571.77	2132.65	-0.270117
ENSMUSG00000039683	Sdk1	6116.97	4430.69	-0.465287
ENSMUSG00000075702	Selenom	1235.66	1436.68	0.217463
ENSMUSG00000019647	Sema6a	2388.8	2034.1	-0.231896
ENSMUSG00000038264	Sema7a	532.535	641.881	0.269429
ENSMUSG00000033075	Senp1	843.356	721.306	-0.22553
ENSMUSG00000052917	Senp7	3088.2	2669.1	-0.210412
ENSMUSG00000060147	Serpinb6a	1898.64	1690.53	-0.167487
ENSMUSG00000022766	Serpind1	258.529	169.357	-0.610258
ENSMUSG00000023224	Serping1	274.152	190.307	-0.526647
ENSMUSG00000024548	Setbp1	4973.28	3690.28	-0.430465
ENSMUSG00000034269	Setd5	5219.03	4568.99	-0.191907
ENSMUSG00000020354	Sgcd	9883.17	7228.61	-0.451255
ENSMUSG00000004631	Sgce	1814.92	1548.01	-0.229489
ENSMUSG00000039539	Sgcz	34097.5	25482.4	-0.420165
ENSMUSG00000028524	Sgip1	7619.22	6388.66	-0.254129
ENSMUSG00000028082	Sh3d19	1324.94	1099.67	-0.268865
ENSMUSG00000040990	Sh3kbp1	3592.12	3123.11	-0.201852
ENSMUSG00000037990	Sh3rf3	1599.61	1204.24	-0.409593
ENSMUSG00000020312	Shc2	1192	1369.85	0.200639
ENSMUSG00000041889	Shisa4	1148.73	1362.15	0.245841
ENSMUSG00000022494	Shisa9	7614.34	5784.89	-0.39643
ENSMUSG00000041362	Shtn1	2651.57	2212.82	-0.26096
ENSMUSG00000091722	Siah3	432.315	335.458	-0.365951
ENSMUSG00000027202	Slc12a1	167.849	120.185	-0.481904
ENSMUSG00000018459	Slc13a3	734.2	575.84	-0.350505
ENSMUSG00000029843	Slc13a4	604.62	349.194	-0.792
ENSMUSG00000024737	Slc15a3	848.269	986.929	0.218423
ENSMUSG00000020102	Slc16a7	1722.35	1460.32	-0.238093
ENSMUSG00000036330	Slc18a1	1018.61	1291.7	0.342673
ENSMUSG00000040966	Slc22a2	23.2513	11.6764	-0.993717
ENSMUSG00000018900	Slc22a5	807.284	684.692	-0.237621
ENSMUSG00000024650	Slc22a6	229.465	120.647	-0.927479
ENSMUSG00000063796	Slc22a8	438.528	333.293	-0.395878
ENSMUSG00000063873	Slc24a3	8215.53	6599.36	-0.316026
ENSMUSG00000026819	Slc25a25	1883.94	2132.41	0.178733
ENSMUSG00000034320	Slc26a2	474.222	391.213	-0.277608
ENSMUSG00000040569	Slc26a7	251.384	174.861	-0.523689
ENSMUSG00000059316	Slc27a4	1719.37	1983.36	0.20607
ENSMUSG00000037771	Slc32a1	1470.87	1766.53	0.264248
ENSMUSG00000038602	Slc35f1	6559.55	5497.85	-0.25473
ENSMUSG00000021852	Slc35f4	2704.87	2001.56	-0.434433
ENSMUSG00000010122	Slc47a1	289.749	204.598	-0.502009
ENSMUSG00000081534	Slc48a1	1588.44	1855.66	0.224321
ENSMUSG00000030108	Slc6a13	441.061	298.025	-0.565546
ENSMUSG00000036814	Slc6a20a	958.628	658.907	-0.540897
ENSMUSG00000019558	Slc6a8	683.385	808.021	0.241694
ENSMUSG00000040010	Slc7a5	819.363	972.164	0.246697
ENSMUSG00000026062	Slc9a2	410.483	301.278	-0.446226
ENSMUSG00000020733	Slc9a3r1	691.605	822.087	0.249343
ENSMUSG00000031129	Slc9a9	3280.44	2554.34	-0.360935
ENSMUSG00000037994	Slc9b2	238.912	189.846	-0.331649
ENSMUSG00000027281	Slx4ip	1285.88	1036.25	-0.31139
ENSMUSG00000032402	Smad3	1000.7	858.542	-0.221045
ENSMUSG00000029920	Smarcad1	2253.55	1983.81	-0.183928
ENSMUSG00000001415	Smg5	1825.09	2058.02	0.173288
ENSMUSG00000054850	Smim10l2a	586.508	705.324	0.266137
ENSMUSG00000037822	Smim14	380.795	293.202	-0.377118
ENSMUSG00000044600	Smim7	1056.16	1265.37	0.260727
ENSMUSG00000021136	Smoc1	1019.27	809.598	-0.332264
ENSMUSG00000055067	Smyd3	8154.66	6102.45	-0.418236
ENSMUSG00000024534	Sncaip	928.047	739.64	-0.327374
ENSMUSG00000047793	Sned1	1130.16	855.225	-0.402145
ENSMUSG00000100826	Snhg14	40427.3	31264	-0.370828
ENSMUSG00000025909	Sntg1	11988.6	8987.53	-0.415666
ENSMUSG00000020672	Sntg2	1147.47	859.579	-0.416749
ENSMUSG00000038248	Sobp	3204.12	2567.2	-0.319732
ENSMUSG00000031626	Sorbs2	6383.58	5313.38	-0.264736
ENSMUSG00000043531	Sorcs1	7309.21	5732.58	-0.350531
ENSMUSG00000041540	Sox5	5126.83	4022.89	-0.349835
ENSMUSG00000085785	Sox5os3	87.3355	55.2476	-0.660657
ENSMUSG00000048562	Sp8	79.3771	110.662	0.479367
ENSMUSG00000053153	Spag16	1190.69	866.892	-0.457874
ENSMUSG00000027867	Spag17	456.605	375.577	-0.281837
ENSMUSG00000034401	Spata6	605.079	490.962	-0.301512
ENSMUSG00000021590	Spata9	211.126	165.917	-0.347643
ENSMUSG00000072663	Spef2	625.226	518.406	-0.270296
ENSMUSG00000057342	Sphk2	843.97	990.134	0.230433
ENSMUSG00000044176	Spink10	691.561	478.826	-0.530356
ENSMUSG00000029304	Spp1	289.699	180.2	-0.684955
ENSMUSG00000021061	Sptb	3352.76	3858.59	0.202726
ENSMUSG00000067889	Sptbn2	5865.88	6878.62	0.229773
ENSMUSG00000006442	Srm	366.636	450.694	0.297798
ENSMUSG00000073079	Srp54a	410.9	493.817	0.26519
ENSMUSG00000028809	Srrm1	1834.89	1580.55	-0.215268
ENSMUSG00000071816	Ssxb5	33.4493	18.6179	-0.845286
ENSMUSG00000031749	St3gal2	908.742	1055.36	0.215794
ENSMUSG00000026811	St6galnac6	1555.62	1790.12	0.202569
ENSMUSG00000029534	St7	3306.3	2697.01	-0.293857
ENSMUSG00000025920	Stau2	6425.16	5538.58	-0.214216
ENSMUSG00000022329	Stk3	2827.65	2410.38	-0.23034
ENSMUSG00000031027	Stk33	638.464	492.465	-0.374583
ENSMUSG00000027581	Stmn3	9101.91	10711	0.234851
ENSMUSG00000047940	Stpg2	196.827	144.236	-0.448501
ENSMUSG00000053963	Stum	879.405	1195.68	0.443238
ENSMUSG00000047854	Stx19	107.874	73.0213	-0.562955
ENSMUSG00000022829	Stxbp5l	5660.66	4814.39	-0.233618
ENSMUSG00000003271	Sult2b1	91.5554	59.2196	-0.62857
ENSMUSG00000018865	Sult4a1	5839.69	6759.46	0.211015
ENSMUSG00000038954	Supt3	2580.45	2008.76	-0.361319
ENSMUSG00000024236	Svil	1012.57	817.338	-0.309017
ENSMUSG00000042078	Svop	3210.62	3579.99	0.157102
ENSMUSG00000059602	Syn3	8006.9	6732.69	-0.250061
ENSMUSG00000074736	Syndig1	1764.83	1495.73	-0.238671
ENSMUSG00000022415	Syngr1	6788.94	7687.78	0.179381
ENSMUSG00000030554	Synm	1030.65	1214.23	0.236488
ENSMUSG00000030731	Syt3	705.641	822.202	0.220557
ENSMUSG00000025782	Taf3	823.513	657.882	-0.323961
ENSMUSG00000044071	Tafa2	5279.16	4214.79	-0.324848
ENSMUSG00000046500	Tafa4	158.463	117.307	-0.433859
ENSMUSG00000039178	Tbc1d19	2439.87	2073.29	-0.234884
ENSMUSG00000025246	Tbl1x	4304.3	3805.79	-0.177581
ENSMUSG00000040688	Tbl3	552.724	664.182	0.265019
ENSMUSG00000027868	Tbx15	155.814	103.964	-0.583743
ENSMUSG00000091002	Tcerg1l	1363.06	1064.09	-0.357228
ENSMUSG00000055799	Tcf7l1	366.987	246.219	-0.575785
ENSMUSG00000038347	Tcte2	2383.9	1789.11	-0.41408
ENSMUSG00000055320	Tead1	2050.21	1616.41	-0.342978
ENSMUSG00000049336	Tenm2	44715.7	34978.2	-0.354324
ENSMUSG00000025925	Terf1	551.372	466.631	-0.240744
ENSMUSG00000040943	Tet2	2348.86	2067.92	-0.183779
ENSMUSG00000029287	Tgfbr3	1084.55	850.035	-0.351505
ENSMUSG00000040152	Thbs1	237.97	180.623	-0.3978
ENSMUSG00000021779	Thrb	4469.59	3612.23	-0.30725
ENSMUSG00000032289	Thsd4	1922.28	1303.29	-0.560666
ENSMUSG00000042581	Thsd7b	5410.83	4163.88	-0.37792
ENSMUSG00000032011	Thy1	2978.32	3450.41	0.212269
ENSMUSG00000021957	Tkt	4612.55	5208.55	0.175316
ENSMUSG00000053626	Tll1	268.813	208.53	-0.366352
ENSMUSG00000042066	Tmcc2	3168.63	3738.05	0.238424
ENSMUSG00000020023	Tmcc3	4939.42	3864.8	-0.353949
ENSMUSG00000042757	Tmem108	3552.09	2664.7	-0.414697
ENSMUSG00000049036	Tmem121	431.379	536.132	0.313633
ENSMUSG00000050854	Tmem125	123.431	168.276	0.44712
ENSMUSG00000087104	Tmem132cos	78.0699	44.8313	-0.80026
ENSMUSG00000034310	Tmem132d	2799.56	2117.09	-0.40312
ENSMUSG00000039428	Tmem135	3926.76	3430.38	-0.194971
ENSMUSG00000054871	Tmem158	1096.57	1289.69	0.234028
ENSMUSG00000019158	Tmem160	271.22	353.833	0.383602
ENSMUSG00000026347	Tmem163	2425.86	2042.63	-0.248068
ENSMUSG00000057716	Tmem178b	13520.4	10263.5	-0.397619
ENSMUSG00000054013	Tmem179	3419.12	3945.59	0.206616
ENSMUSG00000045036	Tmem232	186.147	136.763	-0.444763
ENSMUSG00000036339	Tmem260	1425.82	1210.77	-0.235869
ENSMUSG00000041353	Tmem29	1303.22	1119.06	-0.219796
ENSMUSG00000049488	Tmem67	933.241	806.012	-0.211449
ENSMUSG00000079834	Tmlhe	724.035	547.315	-0.403688
ENSMUSG00000036019	Tmtc2	4156.76	3408.09	-0.286497
ENSMUSG00000027692	Tnik	13535.1	11277.8	-0.263215
ENSMUSG00000002984	Tomm40	1292.22	1455.05	0.17122
ENSMUSG00000041272	Tox	4966.24	4094.77	-0.27837
ENSMUSG00000043668	Tox3	1247.82	966.188	-0.369032
ENSMUSG00000070867	Trabd2b	225.791	143.467	-0.654268
ENSMUSG00000041779	Tram2	110.211	77.0502	-0.516403
ENSMUSG00000051675	Trim32	3343.94	3909.97	0.225608
ENSMUSG00000019792	Trmt11	952.052	808.239	-0.236259
ENSMUSG00000056596	Trnp1	895.936	1098.13	0.29358
ENSMUSG00000041710	Trpc5	2866.83	2290.45	-0.323823
ENSMUSG00000031997	Trpc6	586.537	451.233	-0.378351
ENSMUSG00000052387	Trpm3	23894.3	18490.5	-0.369879
ENSMUSG00000009246	Trpm5	475.677	576.972	0.278519
ENSMUSG00000047907	Tshz2	3949.83	3094.67	-0.352007
ENSMUSG00000086745	Tspan2os	173.178	223.612	0.368743
ENSMUSG00000025511	Tspan4	553.106	666.216	0.268434
ENSMUSG00000039485	Tspyl4	18436	21759.9	0.239145
ENSMUSG00000045752	Tssc4	456.36	549.833	0.26882
ENSMUSG00000033209	Ttc28	3107.4	2351.62	-0.402051
ENSMUSG00000021013	Ttc8	1668.81	1409.54	-0.243597
ENSMUSG00000022388	Ttll8	184.391	135.103	-0.448707
ENSMUSG00000030428	Ttyh1	8128.15	9053.83	0.155602
ENSMUSG00000023004	Tuba1b	4009.94	4902.24	0.28986
ENSMUSG00000043091	Tuba1c	989.793	1349.57	0.4473
ENSMUSG00000045136	Tubb2b	2281.52	2745.15	0.26689
ENSMUSG00000010054	Tusc2	1216.59	1461.47	0.264583
ENSMUSG00000027298	Tyro3	1082.58	1303.55	0.267971
ENSMUSG00000008348	Ubc	6125.85	7369.44	0.266645
ENSMUSG00000058317	Ube2e2	8260.8	6327.55	-0.384634
ENSMUSG00000014349	Ube2z	1725.47	2042.15	0.243099
ENSMUSG00000025326	Ube3a	25949.6	20381	-0.348487
ENSMUSG00000038538	Ubn2	4371.34	3825.95	-0.192259
ENSMUSG00000019578	Ubxn6	1220.19	1453.33	0.252255
ENSMUSG00000087601	Uchl1os	904.045	1187.02	0.392877
ENSMUSG00000002058	Unc119	576.044	684.075	0.247975
ENSMUSG00000028456	Unc13b	1898.36	1527.75	-0.313345
ENSMUSG00000059921	Unc5c	12441.7	10179.8	-0.289477
ENSMUSG00000043592	Unc5cl	158.131	90.6785	-0.802291
ENSMUSG00000063626	Unc5d	16821.5	12971.7	-0.374937
ENSMUSG00000058301	Upf1	1035.05	1200.81	0.214307
ENSMUSG00000026839	Upp2	4489.33	3339.8	-0.42674
ENSMUSG00000025651	Uqcrc1	3782.03	4383.25	0.212843
ENSMUSG00000030838	Ush1c	43.188	82.2443	0.929285
ENSMUSG00000038429	Usp5	4214.52	4781.74	0.182166
ENSMUSG00000047712	Ust	1668.33	1357.97	-0.296958
ENSMUSG00000068457	Uty	3137.19	2716.82	-0.207554
ENSMUSG00000030337	Vamp1	3308.8	3905.49	0.239195
ENSMUSG00000092162	Vmn2r86	76.177	51.81	-0.556125
ENSMUSG00000091511	Vmn2r87	287.56	201.21	-0.515157
ENSMUSG00000050666	Vstm4	350.18	286.101	-0.291572
ENSMUSG00000024983	Vti1a	3835.18	3151.31	-0.283342
ENSMUSG00000104301	Wdr49	471.049	392.959	-0.261497
ENSMUSG00000066357	Wdr6	14493.2	16915	0.222921
ENSMUSG00000075284	Wipf1	568.46	469.374	-0.27632
ENSMUSG00000033227	Wnt6	113.307	74.4645	-0.605619
ENSMUSG00000029029	Wrap73	3877.7	4508.69	0.217507
ENSMUSG00000027803	Wwtr1	932.463	787.741	-0.243325
ENSMUSG00000051951	Xkr4	17818.1	14045.6	-0.343222
ENSMUSG00000021615	Xrcc4	1797.58	1495.97	-0.26498
ENSMUSG00000028811	Yars	1924.5	2163.78	0.169073
ENSMUSG00000028889	Yrdc	367.721	435.997	0.245708
ENSMUSG00000034151	Zbbx	549.654	425.338	-0.369916
ENSMUSG00000022708	Zbtb20	20884.3	17571.1	-0.249218
ENSMUSG00000044646	Zbtb7c	1774.76	1298.95	-0.450276
ENSMUSG00000035045	Zc3h12b	1942.26	1588.41	-0.290153
ENSMUSG00000035649	Zcchc7	6411.12	5465.56	-0.230207
ENSMUSG00000032443	Zcwpw2	510.319	384.759	-0.407446
ENSMUSG00000048483	Zdhhc22	1125.53	1347.38	0.259547
ENSMUSG00000034075	Zdhhc5	1211.66	1372.21	0.179523
ENSMUSG00000024238	Zeb1	9995.95	8599.12	-0.217155
ENSMUSG00000044477	Zfand3	3538.78	2889.73	-0.292314
ENSMUSG00000038872	Zfhx3	7829.01	6086.65	-0.363182
ENSMUSG00000054737	Zfp182	711.642	573.683	-0.310899
ENSMUSG00000071256	Zfp213	283.766	341.041	0.265246
ENSMUSG00000055917	Zfp277	957.067	832.664	-0.200886
ENSMUSG00000048410	Zfp407	3635.9	3042.05	-0.257269
ENSMUSG00000064264	Zfp428	508.861	609.619	0.260635
ENSMUSG00000050945	Zfp438	821.098	655.682	-0.324558
ENSMUSG00000052713	Zfp608	2861.92	2335.96	-0.292968
ENSMUSG00000040209	Zfp704	4024.83	3384.46	-0.250001
ENSMUSG00000092094	Zfp804b	10331.5	8019.17	-0.365527
ENSMUSG00000074867	Zfp808	367.533	266.002	-0.466438
ENSMUSG00000050600	Zfp831	293.181	235.934	-0.313407
ENSMUSG00000072774	Zfp951	257.283	189.234	-0.443179
ENSMUSG00000069727	Zfp975	718.498	562.308	-0.353624
ENSMUSG00000074158	Zfp976	421.608	303.842	-0.47258
ENSMUSG00000092335	Zfp977	107.966	70.7547	-0.60968
ENSMUSG00000022306	Zfpm2	4248.27	3359.51	-0.338624
ENSMUSG00000052676	Zmat1	1320.13	1114.89	-0.243783
ENSMUSG00000037492	Zmat4	3204.08	2545.27	-0.332089
ENSMUSG00000039531	Zup1	1111.64	963.712	-0.20602
ENSMUSG00000087594		170.388	125.105	-0.445684
ENSMUSG00000096919		950.695	1173.17	0.303354
ENSMUSG00000097168		692.876	545.239	-0.345707
ENSMUSG00000097122		243.952	178.108	-0.453848
ENSMUSG00000097364		216.729	141.19	-0.618256
ENSMUSG00000097660		2203.59	2557.29	0.214759
ENSMUSG00000108872		467.362	370.282	-0.335917
ENSMUSG00000112356		50.9854	27.2947	-0.901464
ENSMUSG00000097695		3649.43	2709.31	-0.429748
ENSMUSG00000097355		48.0485	24.4481	-0.974767
ENSMUSG00000097707		286.981	214.604	-0.419277
ENSMUSG00000092267		18696.1	15939.6	-0.230119

## Sheet: S2
S2 A	Eye opening
		0 or 1eye open	2 eye open
P13	WT	19	8
	KO	9	5
P14	WT	1	26
	KO	0	14
S2 B	Auditory canal opening
		canal close	canal open
P13	WT	12	15
	KO	5	9
P14	WT	0	27
	KO	0	14
S2 C	Climbing the slope
		stay still	turn the head	turns his body at 90°	turns his body at 180°	climb the slope
P6	WT	1	0	1	24	1
	KO	1	0	2	10	1
P8	WT	0	0	0	26	1
	KO	0	0	0	12	2
P10	WT	0	0	0	18	9
	KO	0	0	0	8	6
S2 D	Vertical climbing
	P11		P14
	WT	KO	WT	KO
	0	0	2	10
	0	0	3	0
	0	2	7	0
	2	0	7	0
	0	1	3	20
	2	0	1	6
	0	4	5	4
	4	0	4	4
	0	0	0	0
	1	0	0	0
	0	0	5	0
	10	0	1	6
	4	0	2	16
	0	5	0	0
	0		4
	0		1
	3		0
	9		0
	0		0
	1		20
	1		12
	0		9
	3		6
	0		6
	0		10
	8		0
	2		0
S2 E	Cliff avoidance
		stays still	turn the head	turn the head and paw	initiates a backward motion
P4	WT	7	6	13	1
	KO	7	3	4	0
P6	WT	2	1	19	5
	KO	2	1	8	3
P8	WT	1	0	8	18
	KO	0	0	3	11

[truncated: 3 more sheets: S3, S4, S5]
